# Supplementary material for: The impact of a digital joint school educational programme on post-operative outcomes following lower limb arthroplasty: a retrospective comparative cohort study
Source: BMC Health Serv Res. 2022 Apr 29;22:580. doi: 10.1186/s12913-022-07989-1 (PMC9053557; doi:10.1186/s12913-022-07989-1)
Supplement: Supplementary file 2 — Additional file 2. [file 12913_2022_7989_MOESM2_ESM.xlsx]

## Sheet: Sheet1
Surgery	Sex_Nat	Age_On_Admiss	Deceased	LOS	CharlstonScore	EQ5D_INDEX_CHANGE	EQ5D_SCALE_CHANGE	Q1_EQ5D_PROFILE	Q1_EQ5D_INDEX	Q1_EQ5D_HEALTH_SCALE	Q1_EQ5D_SCALE_COMPLETE	Q1_EQ5D_PROFILE_COMPLETE	Q2_EQ5D_PROFILE	Q2_EQ5D_INDEX	Q2_EQ5D_HEALTH_SCALE	Q2_EQ5D_SCALE_COMPLETE	Q2_EQ5D_PROFILE_COMPLETE	Q1_LIVING_ARRANGEMENTS	Q2_LIVING_ARRANGEMENTS	Q1_GENERAL_HEALTH	Q2_GENERAL_HEALTH	Q1_DISABILITY	Q2_DISABILITY	Q1_MOBILITY	Q2_MOBILITY	Q1_SELF_CARE	Q2_SELF_CARE	Q1_ACTIVITY	Q2_ACTIVITY	Q1_DISCOMFORT	Q2_DISCOMFORT	Q1_ANXIETY	Q2_ANXIETY	KR/HR_SCORE_CHANGE	KR/HR_Q1_SCORE_COMPLETE	KR/HR_Q1_SCORE	KR/HR_Q1_PAIN	KR/HR_Q1_NIGHT_PAIN	KR/HR_Q1_WASHING	KR/HR_Q1_TRANSPORT	KR/HR_Q1_WALKING	KR/HR_Q1_STANDING	KR/HR_Q1_LIMPING	KR/HR_Q1_KNEELING	KR/HR_Q1_WORK	KR/HR_Q1_CONFIDENCE	KR/HR_Q1_SHOPPING	KR/HR_Q1_STAIRS	KR/HR_Q2_SCORE_COMPLETE
KNEES	2	60		2	0	0.812	60	22232	-0.016	40	True	True	11121	0.796	100	True	True	1	1		2	1	2	2	1	2	1	2		2	2	2	1	38.000	True	7	0	0	2	1	1	1	0	0	0	0	0	2	True
KNEES	1	58		1	4
KNEES	1	67		3	3			22222	0.516	60	True	True				False	False	1				1		2		2		2		2		2			True	14	0	0	2	2	1	2	0	0	2	1	2	2	False
KNEES	1	61		2	0
KNEES	2	60		6	0	-0.165	-69	22232	-0.016	89	True	True	22233	-0.181	20	True	True	1	1		5	1	1	2	2	2	2	2		2	3	2	3	0.000	True	10	0	1	1	1	2	1	0	1	1	1	0	1	True
KNEES	1	73		2	0	0.000	5	11111	1	85	True	True	11111	1	90	True	True	1	1		2	2	2	1	1	1	1	1		1	1	1	1	4.000	True	43	3	4	4	4	4	4	3	3	3	3	4	4	True
KNEES	2	60		1	4			22333	-0.239	30	True	True				False	False	1				1		2		2		3		3		3			True	5	0	0	1	1	0	1	0	0	0	1	0	1	False
KNEES	2	60		1	4																														True	5	0	0	1	1	0	1	0	0	0	1	0	1	False
KNEES	1	67		2	1	0.705	-10	22231	0.055	100	True	True	11221	0.76	90	True	True	1	1		3	2	2	2	1	2	1	2		2	2	1	1	26.000	True	12	0	0	1	2	2	1	1	0	1	2	1	1	True
KNEES	2	76		2	0	0.661		22332	-0.074	999	False	True	22221	0.587	20	True	True	1	1		4	1	1	2	2	2	2	3		3	2	2	1	26.000	True	3	0	0	1	1	0	0	0	0	0	0	0	1	True
KNEES	2	44		2	0	0.637	0	21231	0.159	90	True	True	11121	0.796	90	True	True	1	1		2	2	2	2	1	1	1	2		2	2	1	1	14.000	True	21	0	2	4	2	3	1	1	1	1	1	3	2	True
KNEES	2	86		6	0	0.000	-60	22231	0.055	90	True	True	22231	0.055	30	True	True	2	2		4	1	1	2	2	2	2	2		2	3	1	1	13.000	True	13	0	0	1	1	3	1	1	0	1	4	0	1	True
KNEES	1	46		2	0
KNEES	1	68		4	0	-0.175	0	21221	0.691	80	True	True	22222	0.516	80	True	True	1	1		2	2	2	2	2	1	2	2		2	2	1	2	-8.000	True	28	1	1	3	3	4	2	3	0	2	3	4	2	True
KNEES	1	68		2	0
KNEES	2	60		3	4			99999		999	False	False				False	False	1				1		9		9		9		9		9			True	19	0	2	4	2	2	2	1	0	2	0	2	2	False
KNEES	2	67		4	3
KNEES	1	76		3	13	-0.033	0	21222	0.62	70	True	True	22221	0.587	70	True	True	1	1		3	1	1	2	2	1	2	2		2	2	2	1	4.000	True	23	1	2	3	2	1	3	1	1	2	3	2	2	True
KNEES	1	59		11	0			21232	0.088	80	True	True				False	False	2				9		2		1		2		2		2			True	17	1	1	4	2	3	2	1	0	1	1	0	1	False
KNEES	2	70		2	2																													23.000	True	23	0	1	4	2	4	2	1	0	2	3	2	2	True
KNEES	1	70		8	4	0.428	0	21231	0.159	80	True	True	22221	0.587	80	True	True	2	2		2	1	2	2	2	1	2	2		2	2	1	1	17.000	True	18	1	0	2	2	3	2	0	2	1	1	2	2	True
KNEES	2	75		4	1	0.123	60	21221	0.691	30	True	True	21211	0.814	90	True	True	2	2		2	1	1	2	2	1	1	2		2	1	1	1	27.000	True	17	1	2	3	2	2	2	0	0	2	1	2	0	True
KNEES	1	59		2	0		60	21339		30	True	False	11121	0.796	90	True	True	1	1		2	1	2	2	1	1	1	3		3	2	9	1	23.000	True	11	0	0	3	2	1	1	0	1	1	0	1	1	True
KNEES	2	70		1	0			22232	-0.016	97	True	True				False	False	2				1		2		2		2		2		2			True	9	0	0	2	2	2	1	0	0	1	0	0	1	False
KNEES	2	66		2	4	0.532	0	22232	-0.016	40	True	True	22222	0.516	40	True	True	1	1		5	1	1	2	2	2	2	2		2	2	2	2	8.000	True	10	0	0	2	2	1	0	0	0	1	3	0	1	True
KNEES	1	70		3	8	0.380	-6	21222	0.62	65	True	True	11111	1	59	True	True	1	1		3	2	2	2	1	1	1	2		2	1	2	1	27.000	True	19	1	1	4	2	2	2	1	0	1	2	1	2	True
KNEES	2	54		3	0	-0.365	20	21222	0.62	65	True	True	11223	0.255	85	True	True	1	1		4	2	2	2	1	1	1	2		2	2	2	3	13.000	True	20	0	1	3	2	2	1	0	2	1	3	3	2	True
KNEES	2	63		2	4
KNEES	2	71	31/03/2020	50	5
KNEES	2	67		4	4	0.912	5	21232	0.088	90	True	True	11111	1	95	True	True	1	1		2	2	2	2	1	1	1	2		2	1	2	1	25.000	True	19	1	1	4	2	2	1	0	1	2	3	0	2	True
KNEES	2	74		3	0
KNEES	1	71		3	0	0.069	3	21221	0.691	65	True	True	11221	0.76	68	True	True	1	1		2	2	2	2	1	1	1	2		2	2	1	1	11.000	True	29	0	2	4	3	3	2	2	1	2	3	4	3	True
KNEES	1	83		18	8	0.380	5	21222	0.62	85	True	True	11111	1	90	True	True	1	2		2	1	2	2	1	1	1	2		2	1	2	1	17.000	True	24	1	0	4	4	2	2	0	1	2	2	3	3	True
KNEES	2	82		5	6			21221	0.691	34	True	True				False	False	2				1		2		1		2		2		1			True	26	2	1	3	2	3	2	2	0	2	3	4	2	False
KNEES	2	51		4	4	0.970	40	21332	0.03	50	True	True	11111	1	90	True	True	1	1		2	1	2	2	1	1	1	3		3	1	2	1	27.000	True	18	0	2	2	2	1	2	1	0	0	4	2	2	True
KNEES	1	69		4	4	0.309	29	21221	0.691	47	True	True	11111	1	76	True	True	1	1		2	2	2	2	1	1	1	2		2	1	1	1	28.000	True	18	1	2	4	2	1	1	0	1	3	0	2	1	True
KNEES	2	75		2	4	0.763		22331	-0.003	999	False	True	11221	0.76	75	True	True	1	1		3	2	2	2	1	2	1	3		3	2	1	1	20.000	True	12	0	0	1	2	2	1	1	1	1	1	1	1	True
KNEES	2	57		2	0	-0.505	10	21221	0.691	40	True	True	21223	0.186	50	True	True	1	1		4	2	9	2	2	1	1	2		2	2	1	3	6.000	True	15	0	1	1	2	2	1	1	1	1	1	2	2	True
KNEES	2	61		3	0
KNEES	1	63		2	5	0.309	0	21221	0.691	90	True	True	11111	1	90	True	True	2	2		3	2	2	2	1	1	1	2		2	1	1	1	21.000	True	24	0	2	4	2	2	1	0	2	3	2	3	3	True
KNEES	2	58		3	0			21221	0.691	70	True	True				False	False	1				2		2		1		2		2		1			True	17	0	1	2	2	2	1	1	1	1	2	2	2	False
KNEES	2	71		1	0	0.309	12	21221	0.691	73	True	True	11111	1	85	True	True	1	1		2	2	2	2	1	1	1	2		2	1	1	1	23.000	True	21	1	1	3	1	3	2	1	1	2	2	2	2	True
KNEES	1	71		2	0			99999		999	False	False	21221	0.691	80	True	True	1	1		3	2	2	9	2	9	1	9		9	2	9	1	11.000	True	23	1	2	3	3	2	3	1	1	1	2	2	2	True
KNEES	2	70		3	7
KNEES	1	73		5	0
KNEES	2	67		2	2																														True	8	0	0	2	2	0	1	0	0	1	1	0	1	False
KNEES	2	55		3	3	0.603	20	21232	0.088	70	True	True	21221	0.691	90	True	True	1	1		3	2	9	2	2	1	1	2		2	2	2	1		True	17	1	1	2	2	2	1	0	0	1	3	2	2	False
KNEES	1	76		7	0	-0.036	5	21121	0.727	70	True	True	21221	0.691	75	True	True	1	1		4	1	1	2	2	1	1	1		1	2	1	1		False	0	1	9	3	9	9	9	9	9	9	9	9	9	True
KNEES	2	67		1	0	0.105	5	21221	0.691	90	True	True	11121	0.796	95	True	True	1	1		2	2	2	2	1	1	1	2		2	2	1	1	17.000	True	28	1	2	4	2	3	2	2	1	2	4	3	2	True
KNEES	2	74		3	0			21232	0.088	70	True	True				False	False	1				2		2		1		2		2		2			True	16	1	1	4	1	1	1	0	1	1	3	0	2	False
KNEES	2	71		10	2			22232	-0.016	50	True	True				False	False	2				1		2		2		2		2		2			True	17	1	0	2	1	4	2	1	0	1	2	1	2	False
KNEES	2	74		4	4	0.309	30	21221	0.691	70	True	True	11111	1	100	True	True	2	2		1	2	2	2	1	1	1	2		2	1	1	1	19.000	True	26	1	4	3	2	2	2	2	2	2	2	3	1	True
KNEES	2	82		3	1	0.912	-10	21232	0.088	90	True	True	11111	1	80	True	True	1	1		3	1	9	2	1	1	1	2		2	1	2	1	29.000	True	11	0	1	4	1	0	1	0	0	1	2	0	1	True
KNEES	2	75		3	0			21231	0.159	50	True	True				False	False	1				2		2		1		2		2		1			True	16	0	1	1	1	3	1	1	1	0	4	2	1	False
KNEES	1	65		3	4	0.334	10	22332	-0.074	50	True	True	22321	0.26	60	True	True	1	1		3	1	1	2	2	2	2	3		3	2	2	1	14.000	True	6	0	0	1	1	1	1	0	1	0	0	0	1	True
KNEES	1	48		3	0
KNEES	2	70		2	2	0.105	20	21221	0.691	60	True	True	11121	0.796	80	True	True	2	2		3	2	2	2	1	1	1	2		2	2	1	1	25.000	True	15	0	0	2	2	3	1	1	1	2	1	1	1	True
KNEES	2	62		3	0	0.532	5	22232	-0.016	45	True	True	22222	0.516	50	True	True	1	1		3	2	2	2	2	2	2	2		2	2	2	2	13.000	True	10	0	0	2	2	1	1	1	0	0	1	0	2	True
KNEES	2	69		12	13
KNEES	1	47		3	0			22333	-0.239	30	True	True				False	False	1				1		2		2		3		3		3			True	13	1	1	2	2	2	1	0	0	1	1	1	1	False
KNEES	1	51		3	15			22322	0.189	50	True	True				False	False	1				1		2		2		3		3		2			True	14	1	2	2	1	2	1	1	0	1	1	0	2	False
KNEES	2	68		3	4	-0.165	5	22332	-0.074	65	True	True	22333	-0.239	70	True	True	1	1		4	1	1	2	2	2	2	3		3	3	2	3	-2.000	True	10	0	0	2	2	2	1	0	1	1	0	0	1	True
KNEES	1	62		4	3
KNEES	2	62		4	0	0.603	-8	22232	-0.016	58	True	True	22221	0.587	50	True	True	1	1		3	9	2	2	2	2	2	2		2	2	2	1	12.000	True	11	0	0	2	2	2	2	0	1	0	1	0	1	True
KNEES	1	74		30	1
KNEES	2	57		6	0	-0.461	-15	22222	0.516	55	True	True	22231	0.055	40	True	True	1	1		4	1	1	2	2	2	2	2		2	3	2	1	25.000	True	9	0	0	2	2	1	1	0	0	1	1	0	1	True
KNEES	2	46		7	0
KNEES	1	59		2	4			22331	-0.003	40	True	True				False	False	1				2		2		2		3		3		1			True	8	0	0	1	1	1	1	0	1	0	1	1	1	False
KNEES	2	80		2	0			99999		999	False	False	11111	1	80	True	True	1	1		3	2	2	9	1	9	1	9		9	1	9	1	21.000	True	26	1	1	4	3	3	2	1	2	2	3	2	2	True
KNEES	2	87		3	1			99999		999	False	False	21211	0.814	67	True	True	2	2		3	1	1	9	2	9	1	9		9	1	9	1	24.000	True	12	0	2	2	3	1	2	0	0	1	0	0	1	True
KNEES	2	70	07/12/2020	6	4	0.036	10	21221	0.691	50	True	True	21121	0.727	60	True	True	1	1		4	1	2	2	2	1	1	2		2	2	1	1	15.000	True	17	0	2	4	3	1	1	0	0	2	3	0	1	True
KNEES	1	79	07/12/2019	4	0	0.590	10	21331	0.101	75	True	True	21221	0.691	85	True	True	1	1		3	1	2	2	2	1	1	3		3	2	1	1	17.000	True	23	1	2	3	2	3	2	1	2	1	3	2	1	True
KNEES	2	71		4	0	0.205	0	22232	-0.016	40	True	True	22322	0.189	40	True	True	1	1		5	1	1	2	2	2	2	2		2	2	2	2	13.000	True	5	0	0	1	1	1	0	0	0	0	1	0	1	True
KNEES	1	70		3	2			11221	0.76	80	True	True				False	False	1				2		1		1		2		2		1			True	33	1	3	4	3	2	2	3	3	3	3	3	3	False
KNEES	2	63		3	0	0.140	55	22221	0.587	40	True	True	21121	0.727	95	True	True	1	1		2	1	2	2	2	2	1	2		2	2	1	1	33.000	True	9	1	0	2	1	3	1	1	0	0	0	0	0	True
KNEES	2	74		4	1	-0.240	-5	11111	1	75	True	True	11221	0.76	70	True	True	1	1		3	2	1	1	1	1	1	1		1	2	1	1	-8.000	True	42	3	4	4	4	4	4	3	3	3	3	4	3	True
KNEES	2	75		2	0		-25	22221	0.587	80	True	True	22292		55	True	False	2	2		3	1	1	2	2	2	2	2		2	9	1	2	-2.000	True	19	0	1	2	2	3	1	1	1	2	3	2	1	True
KNEES	1	64		4	0	0.841	5	21231	0.159	95	True	True	11111	1	100	True	True	1	1		3	2	9	2	1	1	1	2		2	1	1	1	26.000	True	17	0	0	4	2	2	1	0	1	1	2	2	2	True
KNEES	2	79		2	0	0.309		21221	0.691	999	False	True	11111	1	80	True	True	1	1		2	1	2	2	1	1	1	2		2	1	1	1	23.000	True	21	0	2	4	2	3	2	1	1	1	2	2	1	True
KNEES	2	81	01/06/2020	3	0	-0.434	-20	22222	0.516	40	True	True	22223	0.082	20	True	True	1	1		5	1	1	2	2	2	2	2		2	2	2	3	21.000	True	22	0	1	2	2	3	1	3	1	2	3	2	2	True
KNEES	1	75		5	1	0.036	-5	21221	0.691	75	True	True	21121	0.727	70	True	True	1	1		4	2	2	2	2	1	1	2		2	2	1	1	21.000	True	22	1	2	3	2	2	2	1	1	2	2	2	2	True
KNEES	1	58		2	0	0.431		22322	0.189	999	False	True	21222	0.62	65	True	True	1	1		3	1	1	2	2	2	1	3		3	2	2	2	9.000	True	27	1	3	3	3	3	3	1	1	2	3	2	2	True
KNEES	2	79		9	7			21232	0.088	80	True	True				False	False	1				1		2		1		2		2		2			True	5	0	0	2	1	0	1	0	0	0	0	0	1	False
KNEES	2	68		3	4	0.636		22231	0.055	70	True	True	21221	0.691	999	False	True	2	2		3	2	2	2	2	2	1	2		2	2	1	1	19.000	True	12	0	0	1	1	2	1	1	0	1	1	2	2	True
KNEES	2	53		2	0	0.532		22231	0.055	999	False	True	22221	0.587	80	True	True	1	1		2	1	1	2	2	2	2	2		2	2	1	1	5.000	True	16	0	1	2	2	2	2	1	0	2	1	1	2	True
KNEES	2	58		3	0	-0.636	-55	21222	0.62	85	True	True	22232	-0.016	30	True	True	1	2		4	1	1	2	2	1	2	2		2	3	2	2	-8.000	True	16	0	1	2	2	2	2	1	1	1	1	2	1	True
KNEES	2	71		4	4
KNEES	1	62		2	2	0.763		22331	-0.003	70	True	True	11221	0.76	999	False	True	1	1		3	2	2	2	1	2	1	3		3	2	1	1	21.000	True	9	0	0	2	1	2	1	1	0	0	0	1	1	True
KNEES	2	69		2	8
KNEES	2	71		3	0	0.434	0	22223	0.082	60	True	True	22222	0.516	60	True	True	1	1		4	9	1	2	2	2	2	2		2	2	3	2	15.000	True	20	1	1	2	2	3	1	3	1	1	2	2	1	True
KNEES	2	67		2	0
KNEES	2	82		3	5	0.551	9	21232	0.088	53	True	True	22212	0.639	62	True	True	1	2		4	1	1	2	2	1	2	2		2	1	2	2		True	16	1	2	4	1	0	1	0	0	1	4	1	1	False
KNEES	2	83		4	13			21222	0.62	75	True	True				False	False	2				1		2		1		2		2		2			True	16	1	2	4	1	0	1	0	0	1	4	1	1	False
KNEES	1	52		3	4	0.000	-10	22222	0.516	50	True	True	22222	0.516	40	True	True	2	2		4	1	1	2	2	2	2	2		2	2	2	2	-11.000	True	23	1	2	2	2	3	2	1	2	2	2	2	2	True
KNEES	1	88		6	3	0.175	45	22222	0.516	30	True	True	21221	0.691	75	True	True	2	2		3	1	2	2	2	2	1	2		2	2	2	1	16.000	True	8	1	0	2	1	1	1	0	0	0	1	1	0	True
KNEES	1	81		2	4	0.228	0	21222	0.62	80	True	True	11112	0.848	80	True	True	1	1		3	1	1	2	1	1	1	2		2	1	2	2	27.000	True	20	1	2	3	2	2	2	1	1	1	3	1	1	True
KNEES	2	74		1	0	0.176	25	21222	0.62	50	True	True	11121	0.796	75	True	True	1	1		2	2	2	2	1	1	1	2		2	2	2	1	12.000	True	31	1	3	4	3	2	2	2	2	3	3	3	3	True
KNEES	1	64		2	0	0.000	2	21221	0.691	85	True	True	21221	0.691	87	True	True	1	1		2	2	2	2	2	1	1	2		2	2	1	1	19.000	True	23	1	1	3	2	3	2	1	2	1	3	2	2	True
KNEES	1	66		4	5			21321	0.364	85	True	True				False	False	1				1		2		1		3		3		1			True	17	1	1	2	2	2	2	0	1	1	1	2	2	False
KNEES	1	88	11/08/2019	2	0			21911		75	True	False				False	False	1				2		2		1		9		9		1			True	32	1	3	4	2	1	4	3	1	4	4	3	2	False
KNEES	1	65		2	0	0.209	20	22221	0.587	50	True	True	11121	0.796	70	True	True	1	1		2	2	2	2	1	2	1	2		2	2	1	1	16.000	True	27	1	2	3	3	3	3	1	2	2	3	2	2	True
KNEES	2	77		2	13	0.309	21	21221	0.691	69	True	True	11111	1	90	True	True	1	1		3	1	2	2	1	1	1	2		2	1	1	1	13.000	True	34	1	3	4	2	3	3	3	3	3	3	3	3	True
KNEES	2	61		2	0	0.708	55	21232	0.088	30	True	True	11121	0.796	85	True	True	2	2		3	1	2	2	1	1	1	2		2	2	2	1	28.000	True	15	0	2	2	2	2	1	0	1	1	1	2	1	True
KNEES	2	58		3	0			12132	0.089	8	True	True				False	False	1				1		1		2		1		1		2			True	6	0	0	1	1	1	1	0	0	1	0	0	1	False
KNEES	1	60		4	5	0.590	0	22332	-0.074	60	True	True	22222	0.516	60	True	True	1	1		4	1	1	2	2	2	2	3		3	2	2	2	18.000	True	5	0	0	1	1	1	1	0	0	0	0	0	1	True
KNEES	2	76		4	4	0.071	10	21222	0.62	60	True	True	21221	0.691	70	True	True	2	2		2	1	2	2	2	1	1	2		2	2	2	1	11.000	True	25	1	3	3	2	0	2	3	0	1	4	4	2	True
KNEES	2	51		3	2	0.194	-10	21222	0.62	80	True	True	21211	0.814	70	True	True	1	1		3	2	2	2	2	1	1	2		2	1	2	1	15.000	True	21	1	0	4	2	2	2	0	1	2	1	3	3	True
KNEES	1	66		5	12	0.532	0	22231	0.055	40	True	True	22221	0.587	40	True	True	1	1		5	1	1	2	2	2	2	2		2	2	1	1	13.000	True	9	0	0	1	1	2	1	0	0	1	1	1	1	True
KNEES	2	68		2	1	0.532	2	21231	0.159	88	True	True	21221	0.691	90	True	True	1	1		3	2	2	2	2	1	1	2		2	2	1	1	13.000	True	11	0	0	2	2	0	2	0	0	1	0	2	2	True
KNEES	2	67		2	0	0.000	-65	21232	0.088	80	True	True	21232	0.088	15	True	True	2	2		3	2	2	2	2	1	1	2		2	3	2	2	4.000	True	8	0	0	4	1	0	1	0	0	0	0	1	1	True
KNEES	2	56		3	1			22232	-0.016	80	True	True				False	False	1				1		2		2		2		2		2			True	12	0	1	1	1	2	1	1	0	1	0	1	3	False
KNEES	2	70		2	0	0.637	-5	21232	0.088	70	True	True	11122	0.725	65	True	True	2	2		3	2	2	2	1	1	1	2		2	2	2	2	21.000	True	23	0	1	4	4	3	1	1	1	2	3	2	1	True
KNEES	1	60		4	4	0.841	50	21231	0.159	50	True	True	11111	1	100	True	True	1	1		2	2	2	2	1	1	1	2		2	1	1	1	26.000	True	22	1	0	4	3	3	1	0	1	1	4	2	2	True
KNEES	1	69		2	15	0.105	0	21221	0.691	70	True	True	11121	0.796	70	True	True	1	1		3	2	2	2	1	1	1	2		2	2	1	1	17.000	True	22	1	0	4	3	2	2	1	1	2	2	2	2	True
KNEES	2	65		3	0	0.945	5	22231	0.055	75	True	True	11111	1	80	True	True	1	1		2	2	2	2	1	2	1	2		2	1	1	1	34.000	True	13	0	1	2	1	1	1	1	0	2	2	0	2	True
KNEES	2	56		2	0	-0.176		11121	0.796	999	False	True	21222	0.62	999	False	True	1	9		9	2	2	1	2	1	1	1		1	2	1	2		True	26	1	1	4	3	3	2	0	1	2	3	4	2	False
KNEES	2	79		8	19
KNEES	2	78		3	7	0.603	5	21232	0.088	60	True	True	21221	0.691	65	True	True	1	1		4	1	2	2	2	1	1	2		2	2	2	1	1.000	True	24	2	2	3	3	3	2	2	0	2	2	0	3	True
KNEES	2	79		2	5	0.309	5	21221	0.691	90	True	True	11111	1	95	True	True	2	2		3	2	2	2	1	1	1	2		2	1	1	1	21.000	True	23	1	2	3	2	4	1	2	0	2	3	2	1	True
KNEES	2	47		3	3			22333	-0.239	15	True	True				False	False	1				2		2		2		3		3		3			True	9	0	0	1	1	1	1	1	1	0	1	1	1	False
KNEES	1	68		4	4	0.380	20	21222	0.62	60	True	True	11111	1	80	True	True	2	2		3	9	2	2	1	1	1	2		2	1	2	1	20.000	True	19	1	4	3	2	2	2	0	1	1	0	2	1	True
KNEES	2	68		2	0	0.912	46	21232	0.088	40	True	True	11111	1	86	True	True	1	1		3	2	2	2	1	1	1	2		2	1	2	1	25.000	True	18	1	1	3	2	2	2	1	0	1	1	2	2	True
KNEES	1	71		2	5	0.105	-15	21222	0.62	85	True	True	11122	0.725	70	True	True	1	1		3	2	2	2	1	1	1	2		2	2	2	2	16.000	True	22	0	2	2	2	3	2	2	1	2	2	2	2	True
KNEES	2	62		2	0			22332	-0.074	60	True	True				False	False	1				1		2		2		3		3		2			True	8	0	0	2	1	2	1	0	0	1	0	0	1	False
KNEES	2	61		3	0	0.309	30	21221	0.691	50	True	True	11111	1	80	True	True	1	1		3	2	2	2	1	1	1	2		2	1	1	1	19.000	True	27	1	1	4	3	3	2	2	2	2	3	1	3	True
KNEES	2	70		2	0			22233	-0.181	10	True	True				False	False	1				9		2		2		2		2		3			True	9	0	2	0	1	1	1	1	0	0	1	1	1	False
KNEES	2	65		2	2	0.864	0	22232	-0.016	90	True	True	11112	0.848	90	True	True	1	1		2	1	2	2	1	2	1	2		2	1	2	2	34.000	True	12	0	0	2	2	2	1	0	0	1	1	1	2	True
KNEES	2	70		4	1	0.637		21231	0.159	999	False	True	11121	0.796	80	True	True	1	1		3	1	2	2	1	1	1	2		2	2	1	1	11.000	True	22	0	0	3	3	3	2	1	2	1	3	2	2	True
KNEES	1	69		2	0	0.209	18	22221	0.587	67	True	True	11121	0.796	85	True	True	1	1		2	1	2	2	1	2	1	2		2	2	1	1	20.000	True	26	1	2	2	2	3	3	1	2	2	3	3	2	True
KNEES	2	76		2	3	0.740	-20	22321	0.26	90	True	True	11111	1	70	True	True	2	2		2	2	1	2	1	2	1	3		3	1	1	1	37.000	True	9	1	0	2	2	0	1	0	0	0	1	0	2	True
KNEES	1	61		3	0	0.140	-5	22221	0.587	55	True	True	21121	0.727	50	True	True	1	1		4	2	2	2	2	2	1	2		2	2	1	1	27.000	True	17	1	1	2	2	2	2	0	1	1	2	2	1	True
KNEES	1	71		2	0	0.593	-5	21233	-0.077	85	True	True	22222	0.516	80	True	True	1	1		2	2	2	2	2	1	2	2		2	2	3	2	26.000	True	5	0	0	1	1	0	1	0	1	0	0	0	1	True
KNEES	2	41		3	1	0.532	40	22232	-0.016	35	True	True	22222	0.516	75	True	True	1	1		3	1	1	2	2	2	2	2		2	2	2	2	22.000	True	7	0	0	1	1	1	2	0	0	0	1	0	1	True
KNEES	1	88		3	8	0.105	-10	21221	0.691	90	True	True	11121	0.796	80	True	True	2	2		3	2	2	2	1	1	1	2		2	2	1	1	4.000	True	28	1	2	4	3	4	3	3	0	2	3	3	0	True
KNEES	2	82		2	1	0.623	15	22321	0.26	60	True	True	11211	0.883	75	True	True	2	2		3	1	2	2	1	2	1	3		3	1	1	1	26.000	True	18	1	1	2	1	2	2	1	1	1	3	2	1	True
KNEES	2	74		3	3			21222	0.62	50	True	True				False	False	1				2		2		1		2		2		2			True	23	1	1	4	3	3	3	2	0	2	2	0	2	False
KNEES	1	82		8	8	0.071	5	21222	0.62	80	True	True	21221	0.691	85	True	True	1	9		9	2	2	2	2	1	1	2		2	2	2	1		True	29	1	2	4	2	3	2	2	2	2	3	4	2	False
KNEES	2	71		1	0	0.428	-5	21231	0.159	65	True	True	22221	0.587	60	True	True	2	2		2	1	2	2	2	1	2	2		2	2	1	1	14.000	True	16	0	0	3	1	3	1	3	1	1	1	1	1	True
KNEES	2	68		3	0		5	21291		80	True	False	11221	0.76	85	True	True	1	1		2	1	2	2	1	1	1	2		2	2	1	1	25.000	True	17	0	2	3	3	2	1	0	0	2	2	0	2	True
KNEES	2	62		2	0
KNEES	1	58		2	0		42	22933		10	True	False	22223	0.082	52	True	True	1	1		3	1	1	2	2	2	2	9		9	2	3	3	28.000	True	8	0	0	1	1	2	1	0	1	0	1	0	1	True
KNEES	1	79		3	0	0.357	-10	21231	0.159	50	True	True	22222	0.516	40	True	True	1	1		3	1	1	2	2	1	2	2		2	2	1	2	9.000	True	12	0	1	2	1	2	2	1	0	0	2	0	1	True
KNEES	2	80	05/01/2021	4	0	0.069	-5	21221	0.691	90	True	True	11221	0.76	85	True	True	2	2		3	2	2	2	1	1	1	2		2	2	1	1	16.000	True	14	0	1	2	1	1	1	1	1	1	1	2	2	True
KNEES	1	67		3	0	0.555	25	21332	0.03	35	True	True	12222	0.585	60	True	True	1	1		2	1	1	2	1	1	2	3		3	2	2	2	13.000	True	15	1	2	2	1	3	2	0	1	0	1	1	1	True
KNEES	1	78		5	0	0.461	-20	22231	0.055	70	True	True	22222	0.516	50	True	True	1	1		4	1	1	2	2	2	2	2		2	2	1	2	12.000	True	11	0	0	2	2	2	1	0	0	1	1	1	1	True
KNEES	2	56		1	0			21231	0.159	90	True	True				False	False	1				2		2		1		2		2		1			True	9	0	0	1	1	2	1	0	1	1	1	0	1	False
KNEES	2	73		3	4	0.140	20	21122	0.656	70	True	True	11121	0.796	90	True	True	1	1		1	1	2	2	1	1	1	1		1	2	2	1	24.000	True	21	1	1	3	2	2	2	0	1	2	3	2	2	True
KNEES	1	68		2	0	0.636	5	22231	0.055	75	True	True	21221	0.691	80	True	True	1	1		2	1	1	2	2	2	1	2		2	2	1	1	26.000	True	12	0	1	2	2	1	1	0	0	1	0	2	2	True
KNEES	1	78		2	0
KNEES	1	87		3	0			21221	0.691	60	True	True	99999		999	False	False	1	1		2	9	2	2	9	1	9	2		2	9	1	9	22.000	True	23	1	3	4	2	3	2	0	0	1	3	2	2	True
KNEES	2	76		7	0																													27.000	True	0	0	0	0	0	0	0	0	0	0	0	0	0	True
KNEES	2	68		4	19			21232	0.088	30	True	True				False	False	1				1		2		1		2		2		2			True	11	0	1	4	1	0	1	0	0	1	1	0	2	False
KNEES	2	86		4	0	0.532	-14	21231	0.159	64	True	True	21221	0.691	50	True	True	1	2		4	1	2	2	2	1	1	2		2	2	1	1	8.000	True	24	0	0	4	2	2	2	3	1	2	3	3	2	True
KNEES	2	60		2	0	0.601	-10	22232	-0.016	60	True	True	12222	0.585	50	True	True	1	1		3	1	2	2	1	2	2	2		2	2	2	2	22.000	True	9	0	0	2	2	0	1	0	1	0	1	1	1	True
KNEES	2	71		5	0			22221	0.587	75	True	True				False	False	1				1		2		2		2		2		1			True	17	0	1	2	2	1	2	1	0	1	4	1	2	False
KNEES	2	58		2	4	0.309	25	21221	0.691	50	True	True	11111	1	75	True	True	1	1		2	2	2	2	1	1	1	2		2	1	1	1	24.000	True	17	0	2	4	3	0	1	0	0	2	1	2	2	True
KNEES	2	66		3	0	0.694	0	22332	-0.074	65	True	True	21222	0.62	65	True	True	1	1		4	1	1	2	2	2	1	3		3	2	2	2	23.000	True	12	1	0	1	1	3	2	0	0	1	0	1	2	True
KNEES	1	67		3	4	0.058	-25	22332	-0.074	75	True	True	22232	-0.016	50	True	True	1	1		4	1	1	2	2	2	2	3		3	3	2	2	23.000	True	5	0	0	1	2	0	1	0	0	0	0	0	1	True
KNEES	2	65		3	0
KNEES	2	70		2	0	0.071	-20	11222	0.689	70	True	True	11221	0.76	50	True	True	1	1		3	2	2	1	1	1	1	2		2	2	2	1		True	28	0	1	4	3	4	2	3	2	2	3	2	2	False
KNEES	2	79		4	0	0.672	20	22231	0.055	80	True	True	21121	0.727	100	True	True	1	1		3	2	2	2	2	2	1	2		2	2	1	1	19.000	True	15	0	3	2	1	2	1	0	0	1	2	3	0	True
KNEES	1	60		3	4	0.105	50	21221	0.691	30	True	True	11121	0.796	80	True	True	1	1		3	2	2	2	1	1	1	2		2	2	1	1	16.000	True	26	1	2	3	2	3	2	3	2	1	3	2	2	True
KNEES	1	83		3	6
KNEES	2	61		7	0	0.280	45	22222	0.516	40	True	True	11121	0.796	85	True	True	1	1		2	9	2	2	1	2	1	2		2	2	2	1	22.000	True	10	0	0	1	2	2	1	1	0	1	0	0	2	True
KNEES	2	67		3	0	-0.434	-20	22222	0.516	50	True	True	22223	0.082	30	True	True	1	1		4	1	1	2	2	2	2	2		2	2	2	3	-6.000	True	29	2	2	4	2	4	2	2	3	3	3	1	1	True
KNEES	2	59		3	0	0.519		22331	-0.003	80	True	True	22222	0.516	999	False	True	1	1		3	9	1	2	2	2	2	3		3	2	1	2	6.000	True	9	0	0	1	1	1	1	1	1	1	1	0	1	True
KNEES	2	57		6	0
KNEES	2	61		5	0
KNEES	2	51		4	2	-0.165	-5	22332	-0.074	15	True	True	22333	-0.239	10	True	True	1	1		5	1	1	2	2	2	2	3		3	3	2	3	3.000	True	3	0	0	1	1	0	1	0	0	0	0	0	0	True
KNEES	2	60		4	0	-0.054	-5	21211	0.814	85	True	True	11221	0.76	80	True	True	1	1		3	2	2	2	1	1	1	2		2	2	1	1	20.000	True	20	1	1	3	2	3	1	1	0	2	2	2	2	True
KNEES	1	55		5	3			22221	0.587	70	True	True				False	False	1				2		2		2		2		2		1			True	21	2	3	2	2	2	1	2	2	2	2	0	1	False
KNEES	1	79		2	0
KNEES	1	67		2	0																													14.000	True	26	1	1	3	2	3	2	2	2	2	3	3	2	True
KNEES	1	59		4	7			99999		999	False	False	22333	-0.239	10	True	True	9	2		5	1	1	9	2	9	2	9		9	3	9	3	-1.000	True	5	0	0	1	1	2	1	0	0	0	0	0	0	True
KNEES	1	69		5	0	0.069	9	21221	0.691	75	True	True	11221	0.76	84	True	True	1	1		2	2	2	2	1	1	1	2		2	2	1	1	17.000	True	21	1	1	4	2	2	1	1	1	1	2	3	2	True
KNEES	1	70		2	0	0.085	-19	22331	-0.003	58	True	True	22223	0.082	39	True	True	1	1		2	1	1	2	2	2	2	3		3	2	1	3	4.000	True	9	0	1	1	1	1	1	0	1	0	1	1	1	True
KNEES	2	56		2	0			22232	-0.016	75	True	True				False	False	1				1		2		2		2		2		2			True	4	0	0	0	1	0	1	0	0	0	1	0	1	False
KNEES	1	76		2	2	0.672	35	21232	0.088	50	True	True	11221	0.76	85	True	True	1	1		3	2	2	2	1	1	1	2		2	2	2	1	34.000	True	13	0	0	2	1	2	1	0	1	1	2	2	1	True
KNEES	2	63		2	0			99999		999	False	False	11111	1	80	True	True	1	1		3	2	2	9	1	9	1	9		9	1	9	1	22.000	True	21	1	1	2	2	3	1	2	1	1	2	3	2	True
KNEES	2	59		3	1	0.263	5	21222	0.62	90	True	True	11211	0.883	95	True	True	1	1		2	1	2	2	1	1	1	2		2	1	2	1	20.000	True	23	1	1	2	2	1	2	2	1	2	4	2	3	True
KNEES	1	72		4	9	0.603	20	21232	0.088	50	True	True	21221	0.691	70	True	True	1	1		3	1	1	2	2	1	1	2		2	2	2	1	10.000	True	23	0	2	4	3	0	1	1	1	3	2	3	3	True
KNEES	1	71		4	4	0.071	30	21222	0.62	50	True	True	21221	0.691	80	True	True	1	1		3	2	2	2	2	1	1	2		2	2	2	1	8.000	True	27	1	2	3	2	4	2	3	1	2	2	3	2	True
KNEES	2	82	20/01/2021	7	8	0.273	5	21121	0.727	85	True	True	11111	1	90	True	True	2	2		2	2	2	2	1	1	1	1		1	1	1	1	19.000	True	29	1	0	3	2	2	2	3	2	3	4	4	3	True
KNEES	1	70		2	0
KNEES	1	76		5	0	0.105	5	21221	0.691	75	True	True	11121	0.796	80	True	True	1	1		3	2	2	2	1	1	1	2		2	2	1	1	8.000	True	28	1	1	3	3	4	2	3	0	3	3	3	2	True
KNEES	2	50		3	0
KNEES	2	46		4	0			22322	0.189	90	True	True				False	False	1				1		2		2		3		3		2			True	7	1	0	1	2	0	1	0	0	0	1	0	1	False
KNEES	2	84		4	7
KNEES	2	56		3	0			21232	0.088	50	True	True				False	False	1				1		2		1		2		2		2			True	24	0	0	3	2	3	1	0	3	3	3	3	3	False
KNEES	1	86	08/03/2020	3	2
KNEES	2	61		4	0
KNEES	2	74	18/06/2019	1	5	0.192	15	21221	0.691	70	True	True	11211	0.883	85	True	True	1	1		2	2	2	2	1	1	1	2		2	1	1	1		True	21	1	0	4	3	2	2	1	1	1	2	3	1	False
KNEES	2	75	18/06/2019	5	5			21221	0.691	85	True	True				False	False	1				2		2		1		2		2		1			True	21	1	0	4	3	2	2	1	1	1	2	3	1	False
KNEES	2	71		7	0	0.309	30	21221	0.691	60	True	True	11111	1	90	True	True	2	2		2	2	2	2	1	1	1	2		2	1	1	1	25.000	True	23	1	2	4	2	2	2	1	0	2	3	2	2	True
KNEES	2	74		3	1
KNEES	2	77		4	0
KNEES	2	63		2	0			21222	0.62	70	True	True				False	False	2				1		2		1		2		2		2			True	23	2	2	2	2	2	2	1	2	2	1	3	2	False
KNEES	2	63		4	7	0.332	14	22222	0.516	75	True	True	11112	0.848	89	True	True	2	2		3	2	2	2	1	2	1	2		2	1	2	2	-9.000	True	25	1	1	3	2	3	2	2	2	2	3	2	2	True
KNEES	2	64		3	7	-0.104	10	21222	0.62	55	True	True	22222	0.516	65	True	True	2	2		3	2	1	2	2	1	2	2		2	2	2	2	-9.000	True	25	1	1	3	2	3	2	2	2	2	3	2	2	True
KNEES	2	68		4	3	0.949	20	21333	-0.135	30	True	True	21211	0.814	50	True	True	1	1		2	1	2	2	2	1	1	3		3	1	3	1	25.000	True	22	1	1	3	2	3	2	1	0	1	3	2	3	True
KNEES	2	76		4	0	0.484	-10	22222	0.516	50	True	True	11111	1	40	True	True	1	1		9	1	2	2	1	2	1	2		2	1	2	1	14.000	True	18	0	1	4	2	3	2	1	1	2	1	0	1	True
KNEES	2	59		2	4			22231	0.055	42	True	True				False	False	1				1		2		2		2		2		1			True	4	0	0	1	1	1	0	0	0	0	1	0	0	False
KNEES	1	59		3	0			21222	0.62	60	True	True				False	False	1				2		2		1		2		2		2			True	21	1	1	4	2	2	2	1	2	1	2	1	2	False
KNEES	2	67		5	8	0.636	10	22231	0.055	50	True	True	21221	0.691	60	True	True	1	1		4	1	1	2	2	2	1	2		2	2	1	1	5.000	True	11	0	0	2	3	2	0	0	0	1	0	1	2	True
KNEES	1	67		3	0	0.532		22232	-0.016	999	False	True	22222	0.516	50	True	True	1	1		4	1	1	2	2	2	2	2		2	2	2	2	8.000	True	12	0	0	2	2	2	1	0	1	1	1	0	2	True
KNEES	1	73		3	0	0.930	45	22333	-0.239	15	True	True	21221	0.691	60	True	True	1	1		4	1	1	2	2	2	1	3		3	2	3	1	22.000	True	3	0	0	1	1	0	0	0	0	0	0	0	1	True
KNEES	1	72		7	5	0.140	15	22221	0.587	60	True	True	21121	0.727	75	True	True	1	1		2	1	2	2	2	2	1	2		2	2	1	1	14.000	True	15	0	0	2	2	1	2	0	2	2	1	1	2	True
KNEES	1	70		6	1			12222	0.585	40	True	True				False	False	2				1		1		2		2		2		2			True	21	2	1	2	2	1	2	2	2	3	1	2	1	False
KNEES	1	79		6	22
KNEES	1	54		4	3	0.176	-55	21222	0.62	75	True	True	11121	0.796	20	True	True	1	1		2	2	2	2	1	1	1	2		2	2	2	1	24.000	True	16	1	0	3	2	2	2	0	1	1	0	2	2	True
KNEES	2	71		10	3
KNEES	2	73		1	0	0.841	50	21231	0.159	50	True	True	11111	1	100	True	True	9	1		3	1	2	2	1	1	1	2		2	1	1	1	24.000	True	22	0	0	3	2	2	1	3	1	2	3	3	2	True
KNEES	1	80		3	4																														True	16	0	1	4	3	2	1	0	0	0	3	0	2	False
KNEES	2	57		2	3
KNEES	2	47		2	0
KNEES	2	45		3	0			21231	0.159	999	False	True				False	False	1				2		2		1		2		2		1			True	18	0	0	4	3	2	1	0	1	1	2	2	2	False
KNEES	1	69		3	3
KNEES	1	67		2	4																														True	25	1	3	3	2	2	3	1	2	2	2	2	2	False
KNEES	1	73		2	0
KNEES	1	71		4	11	0.603	40	22232	-0.016	30	True	True	22221	0.587	70	True	True	1	1		3	1	1	2	2	2	2	2		2	2	2	1	16.000	True	11	0	0	1	1	2	1	0	1	1	1	2	1	True
KNEES	1	70		2	0	0.000	0	21221	0.691	80	True	True	21221	0.691	80	True	True	1	1		3	2	2	2	2	1	1	2		2	2	1	1	4.000	True	30	1	2	4	3	3	1	1	2	3	3	4	3	True
KNEES	2	62		3	0	0.841		21231	0.159	999	False	True	11111	1	80	True	True	2	2		2	2	2	2	1	1	1	2		2	1	1	1	30.000	True	17	0	0	3	3	4	2	0	0	2	0	2	1	True
KNEES	1	58		4	0	0.497	0	21231	0.159	90	True	True	21122	0.656	90	True	True	1	1		2	2	1	2	2	1	1	2		2	2	1	2	16.000	True	20	0	2	4	2	2	1	0	1	1	3	2	2	True
KNEES	1	67		2	0	0.104	-10	22231	0.055	80	True	True	21231	0.159	70	True	True	1	1		3	1	1	2	2	2	1	2		2	3	1	1	-3.000	True	22	0	1	2	2	3	2	2	1	2	3	2	2	True
KNEES	2	56		3	0			22221	0.587	999	False	True	99999		999	False	False	1	1		4	2	1	2	9	2	9	2		2	9	1	9	-4.000	True	20	1	1	2	2	2	2	2	0	3	1	2	2	True
KNEES	1	66		2	0			21221	0.691	70	True	True				False	False	1				1		2		1		2		2		1			True	24	1	1	3	3	2	2	1	2	2	2	3	2	False
KNEES	2	76		5	2			22333	-0.239	999	False	True				False	False	2				1		2		2		3		3		3			True	2	0	0	1	1	0	0	0	0	0	0	0	0	False
KNEES	1	81		3	8			21221	0.691	85	True	True	99999		999	False	False	1	1		3	1	2	2	9	1	9	2		2	9	1	9	24.000	True	21	0	4	3	1	2	1	3	1	1	2	2	1	True
KNEES	1	68		3	0			21231	0.159	40	True	True				False	False	1				9		2		1		2		2		1			True	24	1	2	2	2	2	2	2	2	2	2	3	2	False
KNEES	2	60		2	1	0.000	10	21221	0.691	75	True	True	21221	0.691	85	True	True	1	1		3	2	2	2	2	1	1	2		2	2	1	1		True	32	1	3	3	2	3	3	4	3	3	3	2	2	False
KNEES	1	65		4	1	0.899		21331	0.101	999	False	True	11111	1	70	True	True	1	1		4	1	2	2	1	1	1	3		3	1	1	1	33.000	True	14	0	1	2	1	2	1	0	0	1	2	3	1	True
KNEES	1	66		2	4	0.841	0	21231	0.159	80	True	True	11111	1	80	True	True	1	1		3	1	2	2	1	1	1	2		2	1	1	1	33.000	True	14	0	1	2	1	2	1	0	0	1	2	3	1	True
KNEES	1	63		3	4	0.309	-5	21221	0.691	85	True	True	11111	1	80	True	True	2	2		3	2	2	2	1	1	1	2		2	1	1	1	26.000	True	22	1	1	3	3	0	2	1	2	2	2	3	2	True
KNEES	2	60		3	0			21222	0.62	80	True	True				False	False	1				2		2		1		2		2		2			True	24	1	2	2	2	3	2	1	1	2	3	3	2	False
KNEES	2	73		3	0	0.298	-5	22222	0.516	60	True	True	21211	0.814	55	True	True	1	1		3	1	1	2	2	2	1	2		2	1	2	1	23.000	True	15	1	0	2	2	4	1	2	0	1	1	0	1	True
KNEES	2	50		2	0	0.140	0	22221	0.587	90	True	True	21121	0.727	90	True	True	1	1		1	2	2	2	2	2	1	2		2	2	1	1	21.000	True	13	0	0	2	2	3	1	0	0	0	0	3	2	True
KNEES	1	85		3	0	0.192	0	21221	0.691	95	True	True	11211	0.883	95	True	True	1	1		3	1	2	2	1	1	1	2		2	1	1	1	10.000	True	34	1	4	3	4	3	3	3	2	3	3	3	2	True
KNEES	1	85		3	0	0.192	0	21221	0.691	95	True	True	11211	0.883	95	True	True	1	1		3	1	2	2	1	1	1	2		2	1	1	1	10.000	True	34	1	4	3	4	3	3	3	2	3	3	3	2	True
KNEES	2	84		3	4	0.071	20	22222	0.516	50	True	True	22221	0.587	70	True	True	1	1		4	1	1	2	2	2	2	2		2	2	2	1	8.000	True	17	1	2	2	2	1	2	1	0	1	2	1	2	True
KNEES	1	76		1	0			22322	0.189	55	True	True				False	False	2				1		2		2		3		3		2			True	10	0	2	2	1	0	1	0	0	0	1	2	1	False
KNEES	2	79		9	1
KNEES	2	56		2	0	0.776	12	22232	-0.016	70	True	True	11221	0.76	82	True	True	1	1		2	2	2	2	1	2	1	2		2	2	2	1	21.000	True	12	0	0	2	1	2	1	1	1	1	1	1	1	True
KNEES	2	56		2	0	0.000	-20	21222	0.62	70	True	True	21222	0.62	50	True	True	1	1		3	2	2	2	2	1	1	2		2	2	2	2	27.000	True	15	0	0	2	2	2	2	1	0	1	2	1	2	True
KNEES	1	71		2	0	0.309	10	21221	0.691	70	True	True	11111	1	80	True	True	1	1		3	2	2	2	1	1	1	2		2	1	1	1	22.000	True	23	1	1	3	2	2	2	1	2	1	3	2	3	True
KNEES	1	87	21/01/2021	6	0	0.129	10	22332	-0.074	20	True	True	22231	0.055	30	True	True	2	2		4	1	1	2	2	2	2	3		3	3	2	1	18.000	True	12	1	1	2	2	2	2	0	0	0	0	1	1	True
KNEES	1	83		3	0																													7.000	True	22	2	0	2	3	4	2	1	0	2	3	1	2	True
KNEES	1	67		7	9	0.865		23333	-0.349	999	False	True	22222	0.516	40	True	True	1	1		5	1	1	2	2	3	2	3		3	2	3	2	17.000	True	4	0	0	1	1	0	1	0	0	0	0	0	1	True
KNEES	2	68		2	7	0.864	30	22232	-0.016	50	True	True	11112	0.848	80	True	True	2	2		3	2	2	2	1	2	1	2		2	1	2	2	30.000	True	13	0	0	2	1	2	1	1	1	1	1	2	1	True
KNEES	1	57		2	0			22232	-0.016	60	True	True				False	False	1				1		2		2		2		2		2			True	13	0	0	2	1	4	1	0	0	0	1	2	2	False
KNEES	1	61		2	4	0.000	34	22221	0.587	36	True	True	22221	0.587	70	True	True	1	1		3	1	9	2	2	2	2	2		2	2	1	1	9.000	True	13	1	0	2	1	2	1	1	1	0	2	1	1	True
KNEES	1	74		2	0	0.532	0	21131	0.195	60	True	True	21121	0.727	60	True	True	1	9		9	2	2	2	2	1	1	1		1	2	1	1		True	20	0	1	2	2	3	1	1	1	2	1	3	3	False
KNEES	1	64		2	7	0.105	28	21221	0.691	60	True	True	11121	0.796	88	True	True	1	1		2	2	2	2	1	1	1	2		2	2	1	1	21.000	True	20	0	3	4	3	2	1	0	1	1	1	3	1	True
KNEES	1	70		6	5			22322	0.189	999	False	True	99999		999	False	False	1	1		3	1	1	2	9	2	9	3		3	9	2	9		True	11	0	0	2	2	2	1	1	1	1	0	0	1	False
KNEES	1	61		2	1	0.532	25	21231	0.159	50	True	True	21221	0.691	75	True	True	1	1		3	1	2	2	2	1	1	2		2	2	1	1	12.000	True	15	0	0	2	2	2	1	0	0	1	3	2	2	True
KNEES	2	42		6	2			22333	-0.239	75	True	True				False	False	2				1		2		2		3		3		3			True	6	0	1	0	1	1	1	0	0	1	0	0	1	False
KNEES	2	78		3	11			29929		70	True	False				False	False	9				2		2		9		9		9		9			True	12	1	0	1	2	2	1	1	0	1	1	0	2	False
KNEES	1	76		2	0	0.309	-6	21221	0.691	75	True	True	11111	1	69	True	True	1	1		3	2	2	2	1	1	1	2		2	1	1	1	13.000	True	32	1	2	4	2	2	3	2	2	3	4	3	4	True
KNEES	1	78		5	0
KNEES	1	62		2	2
KNEES	2	53		4	4	0.000	2	22332	-0.074	15	True	True	22332	-0.074	17	True	True	1	1		5	1	1	2	2	2	2	3		3	3	2	2	25.000	True	6	0	0	1	1	2	1	0	0	0	0	0	1	True
KNEES	1	71		2	0
KNEES	2	57		3	0	0.532		21231	0.159	999	False	True	21221	0.691	75	True	True	1	1		2	2	2	2	2	1	1	2		2	2	1	1	15.000	True	9	0	0	2	2	2	2	0	0	0	0	0	1	True
KNEES	2	69		2	4	0.484	80	22222	0.516	20	True	True	11111	1	100	True	True	1	1		3	1	1	2	1	2	1	2		2	1	2	1	29.000	True	14	0	0	2	1	2	1	1	1	1	1	2	2	True
KNEES	1	57		3	4	0.309	15	21221	0.691	60	True	True	11111	1	75	True	True	1	1		3	2	2	2	1	1	1	2		2	1	1	1	17.000	True	26	1	2	3	2	3	2	2	2	2	2	3	2	True
KNEES	2	86		4	0	0.273	0	21121	0.727	90	True	True	11111	1	90	True	True	2	2		2	2	2	2	1	1	1	1		1	1	1	1	18.000	True	24	1	2	2	3	3	2	1	0	2	2	3	3	True
KNEES	2	81		4	0	0.672	-5	21232	0.088	85	True	True	11221	0.76	80	True	True	1	1		3	2	1	2	1	1	1	2		2	2	2	1	22.000	True	13	0	1	2	1	2	1	0	0	1	3	1	1	True
KNEES	1	59		2	0	0.263	-5	22233	-0.181	20	True	True	22223	0.082	15	True	True	1	1		5	1	1	2	2	2	2	2		2	2	3	3	4.000	True	8	0	0	1	2	2	1	0	1	0	0	0	1	True
KNEES	1	48		3	0
KNEES	2	68		2	0	0.922	50	22332	-0.074	40	True	True	11112	0.848	90	True	True	1	1		2	1	2	2	1	2	1	3		3	1	2	2	28.000	True	15	0	1	2	2	1	2	0	1	1	2	2	1	True
KNEES	1	82		4	0	0.532		21232	0.088	999	False	True	21222	0.62	50	True	True	1	1		4	1	1	2	2	1	1	2		2	2	2	2	13.000	True	10	0	0	2	2	2	1	0	0	1	1	0	1	True
KNEES	2	65		4	4	0.636	10	22231	0.055	70	True	True	21221	0.691	80	True	True	1	1		3	1	2	2	2	2	1	2		2	2	1	1	22.000	True	11	0	0	2	2	1	1	0	0	1	2	1	1	True
KNEES	2	63		2	0																														True	35	1	2	3	3	4	4	3	2	3	4	3	3	False
KNEES	2	49		2	0	0.309	0	21221	0.691	80	True	True	11111	1	80	True	True	1	1		2	2	2	2	1	1	1	2		2	1	1	1	21.000	True	24	1	1	3	3	3	2	1	1	2	2	3	2	True
KNEES	1	76		2	3																													20.000	True	22	0	1	2	3	4	2	0	2	1	3	2	2	True
KNEES	2	64		5	0	0.532	10	21231	0.159	60	True	True	21221	0.691	70	True	True	1	1		4	2	1	2	2	1	1	2		2	2	1	1	12.000	True	13	1	0	3	1	2	1	1	1	0	1	1	1	True
KNEES	1	84		25	1	0.104	33	22332	-0.074	47	True	True	21332	0.03	80	True	True	1	9		4	1	1	2	2	2	1	3		3	3	2	2	-4.000	True	12	0	0	3	2	4	2	0	0	1	0	0	0	True
KNEES	1	56		3	2			22222	0.516	50	True	True				False	False	2				1		2		2		2		2		2			True	18	1	1	2	2	2	1	1	1	1	2	2	2	False
KNEES	1	63		7	0	0.532	29	21231	0.159	50	True	True	21221	0.691	79	True	True	1	1		2	1	2	2	2	1	1	2		2	2	1	1	19.000	True	10	1	1	2	2	1	1	0	0	0	0	1	1	True
KNEES	1	74		2	12	0.841	20	21231	0.159	70	True	True	11111	1	90	True	True	1	1		3	1	2	2	1	1	1	2		2	1	1	1	29.000	True	15	1	1	2	2	2	2	0	1	1	1	0	2	True
KNEES	2	63		4	11																														True	11	0	0	1	1	2	1	2	0	1	0	1	2	False
KNEES	2	63		4	11			21232	0.088	40	True	True				False	False	1				1		2		1		2		2		2			True	11	0	0	1	1	2	1	2	0	1	0	1	2	False
KNEES	2	73		3	3	0.637		21231	0.159	999	False	True	11121	0.796	999	False	True	1	1		3	1	2	2	1	1	1	2		2	2	1	1	25.000	True	16	0	0	2	2	2	2	1	1	1	1	2	2	True
KNEES	1	84	06/09/2020	30	8
KNEES	2	77		2	3	0.000	-5	21221	0.691	80	True	True	21221	0.691	75	True	True	1	1		3	2	2	2	2	1	1	2		2	2	1	1	16.000	True	15	0	0	4	2	2	2	0	0	2	1	0	2	True
KNEES	2	77		2	1
KNEES	2	80		9	6	0.590	0	22332	-0.074	80	True	True	22222	0.516	80	True	True	2	2		4	9	1	2	2	2	2	3		3	2	2	2	20.000	True	4	0	0	2	1	1	0	0	0	0	0	0	0	True
KNEES	2	66		5	0	0.730	10	22332	-0.074	50	True	True	12221	0.656	60	True	True	1	1		3	1	1	2	1	2	2	3		3	2	2	1	14.000	True	8	0	0	1	1	2	1	1	0	0	0	1	1	True
KNEES	1	65		2	12																													25.000	True	9	0	0	2	1	2	1	0	1	0	0	1	1	True
KNEES	1	76		20	1			21332	0.03	80	True	True				False	False	1				1		2		1		3		3		2			True	8	0	0	4	2	0	1	0	0	0	0	1	0	False
KNEES	1	63		2	3			22332	-0.074	50	True	True				False	False	1				1		2		2		3		3		2			True	18	0	1	2	1	2	1	1	2	1	3	2	2	False
KNEES	1	76		3	5	0.000	7	21221	0.691	80	True	True	21221	0.691	87	True	True	1	1		3	2	1	2	2	1	1	2		2	2	1	1	1.000	True	27	1	2	4	4	3	2	1	1	2	3	2	2	True
KNEES	2	72		4	3	0.413	-10	22221	0.587	60	True	True	11111	1	50	True	True	2	2		4	1	2	2	1	2	1	2		2	1	1	1	25.000	True	14	1	1	3	2	1	1	1	0	1	2	1	0	True
KNEES	2	75		10	0
KNEES	2	71		2	3	0.105		21221	0.691	999	False	True	11121	0.796	90	True	True	2	2		3	2	2	2	1	1	1	2		2	2	1	1	27.000	True	19	1	0	4	3	2	1	2	0	2	2	0	2	True
KNEES	2	58		1	0	0.772	20	11231	0.228	70	True	True	11111	1	90	True	True	1	1		2	2	2	1	1	1	1	2		2	1	1	1	22.000	True	25	0	1	4	4	3	1	1	1	1	3	2	4	True
KNEES	2	76		5	0			21231	0.159	50	True	True				False	False	1				2		2		1		2		2		1			True	13	0	0	4	2	2	1	0	0	0	1	2	1	False
KNEES	2	61		2	4	0.140	-5	22221	0.587	55	True	True	21121	0.727	50	True	True	2	2		4	2	2	2	2	2	1	2		2	2	1	1	15.000	True	18	1	2	2	1	3	1	1	0	1	3	2	1	True
KNEES	1	81		13	0			22229		999	False	False	22221	0.587	60	True	True	1	1		4	1	1	2	2	2	2	2		2	2	9	1	13.000	True	16	0	1	4	1	2	1	2	1	2	1	0	1	True
KNEES	1	67		1	1	0.204	12	11121	0.796	78	True	True	11111	1	90	True	True	2	2		1	2	2	1	1	1	1	1		1	1	1	1	14.000	True	27	1	1	3	3	3	3	2	1	2	2	3	3	True
KNEES	2	58		2	0			21221	0.691	30	True	True				False	False	2				1		2		1		2		2		1			True	10	1	0	2	2	0	1	0	1	0	1	1	1	False
KNEES	2	75		4	0
KNEES	2	67		3	0	0.730		21332	0.03	999	False	True	11221	0.76	80	True	True	1	1		3	1	9	2	1	1	1	3		3	2	2	1	16.000	True	14	0	1	2	2	0	1	0	1	1	2	2	2	True
KNEES	2	81		4	3	0.661	10	22332	-0.074	80	True	True	22221	0.587	90	True	True	2	2		3	1	1	2	2	2	2	3		3	2	2	1	18.000	True	4	0	0	2	1	0	1	0	0	0	0	0	0	True
KNEES	1	61		2	0																													30.000	True	13	0	0	2	2	2	1	0	1	0	2	2	1	True
KNEES	1	62		2	4		8	22331	-0.003	77	True	True	91911		85	True	False	1	1		3	2	2	2	9	2	1	3		3	1	1	1	30.000	True	13	0	0	2	2	2	1	0	1	0	2	2	1	True
KNEES	1	69		1	1	0.000	-12	22332	-0.074	77	True	True	22332	-0.074	65	True	True	1	1		3	1	1	2	2	2	2	3		3	3	2	2	2.000	True	15	0	1	2	2	2	2	0	1	2	0	1	2	True
KNEES	1	69		2	13	0.812	0	22232	-0.016	80	True	True	11121	0.796	80	True	True	1	1		2	1	2	2	1	2	1	2		2	2	2	1	28.000	True	13	0	1	2	1	2	1	1	1	1	1	1	1	True
KNEES	2	82		9	4	0.309	20	21221	0.691	70	True	True	11111	1	90	True	True	2	4		2	2	2	2	1	1	1	2		2	1	1	1	31.000	True	16	0	2	2	1	2	2	1	0	2	2	0	2	True
KNEES	2	77		3	0	0.069	10	21221	0.691	70	True	True	11221	0.76	80	True	True	1	9		2	2	2	2	1	1	1	2		2	2	1	1		False	0	1	9	4	2	2	1	1	1	9	9	9	9	True
KNEES	1	68		4	4	0.380	-15	21222	0.62	85	True	True	11111	1	70	True	True	1	1		3	1	1	2	1	1	1	2		2	1	2	1	29.000	True	14	1	1	2	2	2	1	1	0	1	0	2	1	True
KNEES	1	71		6	2	0.532	51	21232	0.088	19	True	True	21222	0.62	70	True	True	2	2		3	1	1	2	2	1	1	2		2	2	2	2	13.000	True	17	0	0	3	2	2	2	2	1	0	1	2	2	True
KNEES	1	59		2	0
KNEES	2	70		4	3	0.841	4	21231	0.159	75	True	True	11111	1	79	True	True	1	9		3	2	2	2	1	1	1	2		2	1	1	1	16.000	True	21	0	1	4	2	3	1	1	0	1	3	3	2	True
KNEES	1	78		5	6			21332	0.03	35	True	True				False	False	1				1		2		1		3		3		2			True	7	0	0	1	2	0	1	0	1	0	0	1	1	False
KNEES	1	74		4	0	0.841	3	21231	0.159	87	True	True	11111	1	90	True	True	2	2		3	1	2	2	1	1	1	2		2	1	1	1	27.000	True	17	0	1	2	2	2	1	0	1	2	2	2	2	True
KNEES	2	48		3	0
KNEES	2	62		4	4	0.772	10	11231	0.228	90	True	True	11111	1	100	True	True	2	2		1	2	2	1	1	1	1	2		2	1	1	1	22.000	True	22	0	0	4	4	0	2	0	2	1	3	4	2	True
KNEES	1	84	04/10/2019	5	0	0.104	10	22221	0.587	60	True	True	21221	0.691	70	True	True	1	1		3	1	1	2	2	2	1	2		2	2	1	1	4.000	True	26	1	1	4	2	2	2	4	2	2	1	3	2	True
KNEES	2	76		3	0	0.425	-20	21131	0.195	90	True	True	21222	0.62	70	True	True	1	1		4	1	2	2	2	1	1	1		1	2	1	2	10.000	True	22	0	1	4	2	4	1	1	2	2	1	2	2	True
KNEES	2	63		3	0	0.309	-7	21221	0.691	86	True	True	11111	1	79	True	True	1	1		3	2	2	2	1	1	1	2		2	1	1	1	26.000	True	17	1	2	3	3	2	2	0	0	2	1	1	0	True
KNEES	2	78		4	14	0.000	39	21221	0.691	40	True	True	21221	0.691	79	True	True	2	2		3	2	1	2	2	1	1	2		2	2	1	1	14.000	True	19	1	0	4	1	3	2	1	0	2	2	0	3	True
KNEES	1	64		0	0	0.380	15	21222	0.62	75	True	True	11111	1	90	True	True	1	1		3	1	2	2	1	1	1	2		2	1	2	1	27.000	True	21	0	2	3	2	2	2	0	2	1	2	3	2	True
KNEES	1	64		3	0	0.380	15	21222	0.62	75	True	True	11111	1	90	True	True	1	1		3	1	2	2	1	1	1	2		2	1	2	1	27.000	True	21	0	2	3	2	2	2	0	2	1	2	3	2	True
KNEES	2	82		2	0	0.636	25	22231	0.055	50	True	True	21221	0.691	75	True	True	1	1		3	1	1	2	2	2	1	2		2	2	1	1	6.000	True	18	0	4	3	2	1	1	0	1	1	3	0	2	True
KNEES	1	75		5	3	0.841	-15	21231	0.159	75	True	True	11111	1	60	True	True	1	1		3	1	1	2	1	1	1	2		2	1	1	1	25.000	True	12	0	0	4	3	1	1	0	0	1	0	1	1	True
KNEES	2	58		1	2	0.000	10	11111	1	80	True	True	11111	1	90	True	True	2	2		2	2	2	1	1	1	1	1		1	1	1	1		True	43	3	4	4	4	4	4	3	2	3	4	4	4	False
KNEES	1	57		3	0	0.851	63	22331	-0.003	32	True	True	11112	0.848	95	True	True	1	1		3	1	2	2	1	2	1	3		3	1	1	2	35.000	True	9	0	1	1	1	1	1	0	1	1	0	1	1	True
KNEES	1	58		1	0	-0.036	10	21121	0.727	40	True	True	21221	0.691	50	True	True	1	1		2	2	2	2	2	1	1	1		1	2	1	1	6.000	True	14	1	0	4	2	0	2	0	1	1	1	1	1	True
KNEES	2	72		2	3																														True	8	0	0	3	1	0	1	0	0	1	1	0	1	False
KNEES	2	59		5	2	-0.006	-5	21232	0.088	40	True	True	22223	0.082	35	True	True	1	1		4	1	1	2	2	1	2	2		2	2	2	3		True	11	0	0	2	1	4	1	0	0	0	1	1	1	False
KNEES	2	53		2	1			21221	0.691	50	True	True				False	False	1				2		2		1		2		2		1			True	20	1	2	3	2	3	2	0	0	2	1	2	2	False
KNEES	1	83		4	2	0.192	-20	21221	0.691	90	True	True	11211	0.883	70	True	True	1	1		3	2	2	2	1	1	1	2		2	1	1	1	23.000	True	19	0	0	4	2	2	1	0	0	2	3	3	2	True
KNEES	2	72		2	0	0.601	20	21231	0.159	60	True	True	11221	0.76	80	True	True	2	2		3	2	2	2	1	1	1	2		2	2	1	1	0.000	True	16	0	1	3	1	4	1	1	0	1	2	1	1	True
KNEES	1	55		4	0			22232	-0.016	50	True	True				False	False	1				1		2		2		2		2		2			True	13	0	1	3	2	2	1	0	0	0	2	0	2	False
KNEES	2	72		3	0	0.105	15	21221	0.691	60	True	True	11121	0.796	75	True	True	2	2		3	2	2	2	1	1	1	2		2	2	1	1	16.000	True	25	0	0	4	3	2	2	1	1	3	2	4	3	True
KNEES	1	69		3	0			22332	-0.074	70	True	True				False	False	1				1		2		2		3		3		2			True	4	0	0	1	1	0	1	0	0	0	0	0	1	False
KNEES	1	69		2	2	0.176	5	21222	0.62	80	True	True	11121	0.796	85	True	True	1	1		2	2	2	2	1	1	1	2		2	2	2	1	14.000	True	29	1	1	4	3	4	2	0	1	2	4	4	3	True
KNEES	2	69		2	0	0.760	0	21232	0.088	85	True	True	11112	0.848	85	True	True	1	1		2	2	2	2	1	1	1	2		2	1	2	2	21.000	True	23	0	1	4	3	2	2	0	0	2	4	4	1	True
KNEES	1	68		2	0	0.273	0	21121	0.727	95	True	True	11111	1	95	True	True	1	1		1	2	2	2	1	1	1	1		1	1	1	1	17.000	True	31	2	4	4	2	2	4	0	2	2	2	4	3	True
KNEES	1	64		1	1	0.309	10	21221	0.691	85	True	True	11111	1	95	True	True	1	1		2	2	2	2	1	1	1	2		2	1	1	1	24.000	True	22	1	2	2	1	2	1	3	1	1	3	3	2	True
KNEES	1	63		4	3	0.532	25	22232	-0.016	25	True	True	22222	0.516	50	True	True	2	2		4	1	1	2	2	2	2	2		2	2	2	2	5.000	True	13	0	1	2	2	1	1	1	1	1	1	1	1	True
KNEES	1	62		1	0
KNEES	2	62		2	1			22222	0.516	60	True	True				False	False	2				1		2		2		2		2		2			True	22	1	1	3	1	3	2	1	2	1	3	2	2	False
KNEES	2	62		4	4	0.532	25	22231	0.055	30	True	True	22221	0.587	55	True	True	2	2		4	1	1	2	2	2	2	2		2	2	1	1	13.000	True	13	0	1	3	1	2	1	0	0	1	2	1	1	True
KNEES	1	58		2	4			21221	0.691	90	True	True				False	False	1				2		2		1		2		2		1			True	29	0	2	4	2	2	2	3	2	3	3	3	3	False
KNEES	1	55		1	0
KNEES	2	49		3	3			22232	-0.016	70	True	True				False	False	1				1		2		2		2		2		2		21.000	True	10	0	0	2	1	0	1	0	1	1	2	1	1	True
KNEES	1	76	08/05/2020	5	0			22332	-0.074	999	False	True				False	False	2				1		2		2		3		3		2			True	8	0	0	3	1	1	1	0	0	0	1	0	1	False
KNEES	1	71		2	0			23232	-0.126	80	True	True	99999		999	False	False	2	2		3	1	2	2	9	3	9	2		2	9	2	9	32.000	True	14	0	0	2	2	1	1	1	2	1	2	0	2	True
KNEES	1	78		2	1	0.912	0	21232	0.088	70	True	True	11111	1	70	True	True	1	1		3	1	2	2	1	1	1	2		2	1	2	1	32.000	True	14	0	1	4	2	2	1	0	0	1	1	1	1	True
KNEES	2	87		4	1
KNEES	2	53		3	0	0.500	20	22321	0.26	50	True	True	11221	0.76	70	True	True	2	2		3	1	2	2	1	2	1	3		3	2	1	1	25.000	True	14	1	0	2	2	2	2	0	0	0	2	1	2	True
KNEES	1	66		3	0
KNEES	1	83		6	5
KNEES	1	77		6	4
KNEES	2	69		15	2	0.071	0	21222	0.62	80	True	True	21221	0.691	80	True	True	2	2		3	1	1	2	2	1	1	2		2	2	2	1		True	6	0	1	1	1	1	1	0	0	1	0	0	0	False
KNEES	1	82		8	4	0.240	0	11221	0.76	85	True	True	11111	1	85	True	True	1	1		2	2	2	1	1	1	1	2		2	1	1	1	10.000	True	36	1	4	4	3	3	3	4	2	2	4	3	3	True
KNEES	1	74		2	0	0.000		21221	0.691	999	False	True	21221	0.691	80	True	True	1	1		3	2	2	2	2	1	1	2		2	2	1	1	15.000	True	20	1	2	4	2	2	2	0	1	2	1	2	1	True
KNEES	1	69		2	1
KNEES	2	79		3	4	0.841	30	21231	0.159	60	True	True	11111	1	90	True	True	1	1		2	2	2	2	1	1	1	2		2	1	1	1	27.000	True	14	0	1	2	1	3	1	1	1	1	1	1	1	True
KNEES	2	90		54	0
KNEES	2	80		2	0	0.192	20	21221	0.691	65	True	True	11211	0.883	85	True	True	1	1		2	2	2	2	1	1	1	2		2	1	1	1	16.000	True	26	1	2	4	3	3	3	1	0	2	3	2	2	True
KNEES	2	52		3	0			22233	-0.181	45	True	True				False	False	2				1		2		2		2		2		3			True	11	1	0	2	1	2	1	1	0	0	1	1	1	False
KNEES	2	59		3	0			21221	0.691	85	True	True	99999		999	False	False	1	1		1	2	2	2	9	1	9	2		2	9	1	9	18.000	True	23	0	1	4	2	3	2	2	1	1	2	3	2	True
KNEES	2	69		2	2	-0.175	5	21331	0.101	35	True	True	22332	-0.074	40	True	True	1	1		4	1	1	2	2	1	2	3		3	3	1	2	26.000	True	11	0	0	3	2	2	1	0	0	1	0	1	1	True
KNEES	2	71		2	2	0.159	0	21221	0.691	95	True	True	21111	0.85	95	True	True	1	1		2	2	2	2	2	1	1	2		2	1	1	1	21.000	True	26	1	3	4	2	3	2	1	1	1	3	3	2	True
KNEES	2	66		2	3	0.263	12	22221	0.587	60	True	True	21111	0.85	72	True	True	1	1		4	2	2	2	2	2	1	2		2	1	1	1	24.000	True	16	1	2	2	1	2	2	2	1	0	1	0	2	True
KNEES	2	71		2	4	0.532		11232	0.157	999	False	True	11222	0.689	50	True	True	1	1		3	2	2	1	1	1	1	2		2	2	2	2	-2.000	True	29	1	3	4	3	3	2	2	1	3	3	2	2	True
KNEES	1	67		1	5			21221	0.691	69	True	True				False	False	1				2		2		1		2		2		1			False	0	1	9	3	9	9	9	9	9	9	9	9	9	False
KNEES	1	83		5	4
KNEES	1	68		4	8	0.000	11	11121	0.796	62	True	True	11121	0.796	73	True	True	1	1		3	1	2	1	1	1	1	1		1	2	1	1	16.000	True	31	1	2	4	2	4	3	3	1	2	4	3	2	True
KNEES	2	62		2	1	0.637	40	21231	0.159	55	True	True	11121	0.796	95	True	True	1	1		2	2	2	2	1	1	1	2		2	2	1	1	15.000	True	18	0	0	3	2	2	1	1	1	1	2	3	2	True
KNEES	1	75		4	0	0.497	65	21231	0.159	25	True	True	12221	0.656	90	True	True	1	1		2	1	1	2	1	1	2	2		2	2	1	1	19.000	True	20	0	1	4	4	2	1	0	0	2	2	2	2	True
KNEES	1	57		2	-1	0.568	25	21231	0.159	60	True	True	21121	0.727	85	True	True	1	1		3	2	2	2	2	1	1	2		2	2	1	1	9.000	True	21	0	1	2	3	1	2	1	2	1	3	2	3	True
KNEES	1	77		2	10
KNEES	1	56		3	0	0.173	15	22221	0.587	70	True	True	11221	0.76	85	True	True	1	1		3	2	2	2	1	2	1	2		2	2	1	1	24.000	True	17	1	1	2	2	2	1	0	1	2	2	2	1	True
KNEES	2	68		3	4	1.074	50	22332	-0.074	30	True	True	11111	1	80	True	True	1	1		3	1	2	2	1	2	1	3		3	1	2	1	32.000	True	13	0	0	2	2	2	2	0	0	1	1	1	2	True
KNEES	2	79		3	0	0.309	-5	21221	0.691	98	True	True	11111	1	93	True	True	1	1		3	1	1	2	1	1	1	2		2	1	1	1	23.000	True	13	0	0	2	2	2	1	1	1	1	1	1	1	True
KNEES	2	59		3	0	0.263	15	22233	-0.181	35	True	True	22223	0.082	50	True	True	2	2		4	1	1	2	2	2	2	2		2	2	3	3	17.000	True	9	0	0	2	2	0	1	1	0	1	1	0	1	True
KNEES	2	72		7	3	0.899	-10	21331	0.101	100	True	True	11111	1	90	True	True	1	1		2	1	1	2	1	1	1	3		3	1	1	1	27.000	True	13	0	0	4	2	2	1	0	0	1	1	0	2	True
KNEES	1	76	12/03/2020	32	5	0.104	-10	22222	0.516	60	True	True	21222	0.62	50	True	True	1	1		4	1	9	2	2	2	1	2		2	2	2	2	24.000	True	19	0	1	2	2	2	2	1	2	1	1	2	3	True
KNEES	1	74		8	0	0.275	30	11122	0.725	70	True	True	11111	1	100	True	True	1	1		1	2	2	1	1	1	1	1		1	1	2	1	8.000	True	40	1	3	4	4	4	3	2	3	4	4	4	4	True
KNEES	2	81		6	3	0.380	29	21222	0.62	62	True	True	11111	1	91	True	True	1	1		3	1	2	2	1	1	1	2		2	1	2	1	22.000	True	20	1	1	3	2	3	2	1	0	1	2	3	1	True
KNEES	2	66		3	1
KNEES	1	66		3	1			22221	0.587	70	True	True				False	False	1				2		2		2		2		2		1			True	22	1	0	3	3	3	3	0	1	2	2	2	2	False
KNEES	1	75	07/04/2020	2	0	-0.168	30	22232	-0.016	20	True	True	23332	-0.184	50	True	True	1	1		5	1	1	2	2	2	3	2		2	3	2	2	17.000	True	5	0	0	1	2	0	1	0	0	0	0	0	1	True
KNEES	1	76		1	0
KNEES	2	65		3	0	0.069	20	21221	0.691	40	True	True	11221	0.76	60	True	True	1	1		3	2	1	2	1	1	1	2		2	2	1	1	4.000	True	30	1	2	4	3	4	2	2	1	2	2	4	3	True
KNEES	1	72		5	3	-0.280	-10	11121	0.796	70	True	True	22222	0.516	60	True	True	1	1		4	2	1	1	2	1	2	1		1	2	1	2	-3.000	True	27	1	1	2	4	3	3	3	1	2	3	2	2	True
KNEES	1	71		3	0			99999		999	False	False	11111	1	75	True	True	1	1		3	2	2	9	1	9	1	9		9	1	9	1	12.000	True	29	1	3	4	3	3	2	1	2	2	3	3	2	True
KNEES	2	68		2	0
KNEES	2	62		3	0
KNEES	1	63		2	0
KNEES	1	68		2	0			22231	0.055	70	True	True				False	False	1				1		2		2		2		2		1			True	8	0	0	3	1	0	1	0	0	1	1	0	1	False
KNEES	2	75		2	0	0.713	15	21331	0.101	50	True	True	21211	0.814	65	True	True	1	1		3	1	2	2	2	1	1	3		3	1	1	1	25.000	True	5	0	0	1	1	0	1	0	0	0	0	1	1	True
KNEES	1	56		2	0	0.601	5	22231	0.055	70	True	True	21122	0.656	75	True	True	1	1		3	1	2	2	2	2	1	2		2	2	1	2	15.000	True	14	1	0	2	2	3	2	0	0	1	1	0	2	True
KNEES	1	74		6	11
KNEES	2	61		19	1
KNEES	2	51		2	0	0.568	35	21232	0.088	40	True	True	21122	0.656	75	True	True	1	1		2	1	2	2	2	1	1	2		2	2	2	2	13.000	True	23	0	2	4	4	2	2	0	1	2	2	2	2	True
KNEES	2	71		6	0	0.795	20	22231	0.055	30	True	True	21111	0.85	50	True	True	1	1		3	1	1	2	2	2	1	2		2	1	1	1	36.000	True	10	0	0	1	1	2	1	1	0	1	1	1	1	True
KNEES	2	60		2	3	0.601	-1	21132	0.124	55	True	True	11122	0.725	54	True	True	1	1		2	2	2	2	1	1	1	1		1	2	2	2	30.000	True	14	0	0	3	2	2	1	1	1	1	0	2	1	True
KNEES	2	63		2	0
KNEES	2	65		3	3	0.461	-10	22231	0.055	80	True	True	22222	0.516	70	True	True	1	1		4	1	1	2	2	2	2	2		2	2	1	2	21.000	True	15	0	0	2	2	3	1	1	0	1	1	2	2	True
KNEES	1	76		4	4	0.309	15	21221	0.691	70	True	True	11111	1	85	True	True	1	1		2	1	2	2	1	1	1	2		2	1	1	1	18.000	True	22	0	1	3	2	2	2	0	1	2	3	2	4	True
KNEES	2	66		3	4	0.071	19	21222	0.62	61	True	True	21221	0.691	80	True	True	2	2		3	1	1	2	2	1	1	2		2	2	2	1	3.000	True	26	2	2	2	2	3	2	3	1	2	3	2	2	True
KNEES	2	78		4	0
KNEES	2	65		9	4	0.000	-35	22332	-0.074	85	True	True	22332	-0.074	50	True	True	1	1		3	1	1	2	2	2	2	3		3	3	2	2	1.000	True	5	0	1	1	1	0	1	1	0	0	0	0	0	True
KNEES	1	82		2	0
KNEES	2	68		2	0	0.309	35	21221	0.691	50	True	True	11111	1	85	True	True	1	1		2	2	2	2	1	1	1	2		2	1	1	1	30.000	True	16	0	1	2	2	2	1	1	0	1	2	2	2	True
KNEES	1	67		12	4	0.058	27	22331	-0.003	8	True	True	22231	0.055	35	True	True	1	1		5	1	1	2	2	2	2	3		3	3	1	1	23.000	True	10	1	1	2	2	1	1	0	0	1	0	0	1	True
KNEES	1	89		3	8			21121	0.727	90	True	True				False	False	1				1		2		1		1		1		1			True	16	1	0	2	1	2	1	0	1	2	2	2	2	False
KNEES	2	43		2	6			22231	0.055	59	True	True	99999		999	False	False	1	1		3	2	2	2	9	2	9	2		2	9	1	9	34.000	True	9	0	0	2	2	0	1	0	1	0	1	1	1	True
KNEES	2	81		10	4
KNEES	2	78		3	8																													13.000	True	18	1	1	2	1	2	2	2	0	2	3	1	1	True
KNEES	2	81		2	0	0.104	50	22221	0.587	35	True	True	21221	0.691	85	True	True	1	1		2	2	2	2	2	2	1	2		2	2	1	1	19.000	True	13	1	1	2	1	2	2	0	0	1	1	1	1	True
KNEES	2	79		3	0
KNEES	2	71		5	0
KNEES	2	84		21	5
KNEES	1	70		4	5	0.872	-7	22233	-0.181	57	True	True	21221	0.691	50	True	True	1	1		4	1	2	2	2	2	1	2		2	2	3	1	22.000	True	10	0	1	2	1	2	1	0	1	1	0	0	1	True
KNEES	1	53		2	0	0.105	30	21221	0.691	40	True	True	11121	0.796	70	True	True	1	1		2	2	2	2	1	1	1	2		2	2	1	1		True	24	1	2	3	2	3	1	1	1	2	3	2	3	False
KNEES	2	73		7	3	0.532	45	22232	-0.016	15	True	True	22222	0.516	60	True	True	2	2		4	1	1	2	2	2	2	2		2	2	2	2	1.000	True	8	0	0	1	1	2	1	0	1	1	1	0	0	True
KNEES	2	43		9	0
KNEES	2	77		4	0
KNEES	1	75		2	4	0.000	0	21221	0.691	80	True	True	21221	0.691	80	True	True	2	9		9	1	1	2	2	1	1	2		2	2	1	1		True	23	1	2	3	3	2	2	1	1	2	3	2	1	False
KNEES	2	82	01/02/2021	6	3
KNEES	1	75		2	4
KNEES	1	62		3	0	0.000	0	21222	0.62	60	True	True	21222	0.62	60	True	True	1	1		4	1	1	2	2	1	1	2		2	2	2	2	10.000	True	29	1	1	4	2	2	3	2	2	2	3	3	4	True
KNEES	1	62		3	0	0.240	45	11221	0.76	50	True	True	11111	1	95	True	True	1	1		2	2	2	1	1	1	1	2		2	1	1	1	14.000	True	29	1	0	3	3	2	3	3	2	2	2	4	4	True
KNEES	1	75		1	0
KNEES	2	67		4	0
KNEES	2	83		5	2			22331	-0.003	70	True	True				False	False	1				1		2		2		3		3		1			True	6	0	0	2	2	0	1	0	0	0	0	0	1	False
KNEES	1	84		4	0	0.603	-5	22232	-0.016	60	True	True	22221	0.587	55	True	True	1	1		4	1	1	2	2	2	2	2		2	2	2	1	0.000	True	17	0	1	2	1	3	2	1	0	1	3	2	1	True
KNEES	2	63		3	0	0.309	18	21221	0.691	80	True	True	11111	1	98	True	True	1	1		1	2	2	2	1	1	1	2		2	1	1	1	22.000	True	23	1	2	3	2	3	2	1	2	1	2	2	2	True
KNEES	2	65		5	0	0.603	27	21232	0.088	40	True	True	21221	0.691	67	True	True	2	2		4	1	2	2	2	1	1	2		2	2	2	1	4.000	True	28	3	0	3	2	4	3	3	1	2	2	3	2	True
KNEES	2	45		2	4		-25	22233	-0.181	35	True	True	29933		10	True	False	1	1		5	1	1	2	2	2	9	2		2	3	3	3	7.000	True	11	0	0	2	2	1	2	1	0	2	1	0	0	True
KNEES	2	70		2	0	0.273	7	21121	0.727	90	True	True	11111	1	97	True	True	1	1		2	1	2	2	1	1	1	1		1	1	1	1	17.000	True	27	1	2	4	2	3	1	1	1	3	3	4	2	True
KNEES	1	74		3	3																													14.000	True	24	2	1	2	2	3	2	1	1	2	4	2	2	True
KNEES	1	79		3	5			22331	-0.003	90	True	True				False	False	1				2		2		2		3		3		1			True	7	0	0	2	2	0	1	0	0	0	0	1	1	False
KNEES	1	68		10	-1	0.309	0	21221	0.691	80	True	True	11111	1	80	True	True	2	2		1	1	2	2	1	1	1	2		2	1	1	1	24.000	True	20	0	0	3	3	3	2	1	0	1	1	3	3	True
KNEES	2	71		7	0
KNEES	1	75		6	2	0.088	-1	21221	0.691	80	True	True	12211	0.779	79	True	True	1	1		3	2	2	2	1	1	2	2		2	1	1	1	14.000	True	24	1	2	3	3	2	3	0	1	2	3	2	2	True
KNEES	2	65		2	3	0.532		21231	0.159	999	False	True	21221	0.691	90	True	True	1	9		9	9	2	2	2	1	1	2		2	2	1	1		True	16	0	1	2	2	2	1	0	1	2	1	2	2	False
KNEES	2	61		5	0	0.380	0	21222	0.62	90	True	True	11111	1	90	True	True	1	1		3	1	2	2	1	1	1	2		2	1	2	1	24.000	True	19	1	1	4	2	2	1	0	1	2	2	2	1	True
KNEES	1	59		4	0	0.069	-10	21221	0.691	90	True	True	11221	0.76	80	True	True	2	2		2	2	2	2	1	1	1	2		2	2	1	1	14.000	True	25	1	1	3	3	3	2	2	2	1	3	2	2	True
KNEES	1	70		6	0
KNEES	1	91		5	0	0.263	10	22221	0.587	40	True	True	21111	0.85	50	True	True	1	1		3	1	1	2	2	2	1	2		2	1	1	1	32.000	True	10	1	1	2	1	1	1	0	0	1	0	1	1	True
KNEES	2	45		2	0		40	22331	-0.003	25	True	True	22299		65	True	False	1	1		9	2	2	2	2	2	2	3		3	9	1	9		True	15	1	2	2	1	2	0	1	1	1	1	2	1	False
KNEES	2	50		3	7	0.367	35	22233	-0.181	17	True	True	21223	0.186	52	True	True	1	1		3	1	1	2	2	2	1	2		2	2	3	3	24.000	True	7	0	0	2	1	2	1	0	0	0	0	0	1	True
KNEES	2	51		2	4			21231	0.159	60	True	True				False	False	1				2		2		1		2		2		1			True	15	0	2	2	2	2	2	2	2	0	0	1	0	False
KNEES	1	70	27/07/2019	9	8			21121	0.727	80	True	True				False	False	1				2		2		1		1		1		1			True	27	1	3	4	3	3	1	0	0	2	2	4	4	False
KNEES	1	64		2	0	0.812	40	22232	-0.016	40	True	True	11121	0.796	80	True	True	1	1		4	1	2	2	1	2	1	2		2	2	2	1	26.000	True	7	0	0	1	1	2	0	0	1	0	0	1	1	True
KNEES	1	55		8	4	0.380	45	21222	0.62	50	True	True	11111	1	95	True	True	1	1		3	2	2	2	1	1	1	2		2	1	2	1	25.000	True	18	1	2	3	2	3	2	0	0	1	0	2	2	True
KNEES	2	71		1	9
KNEES	2	70		5	8	-0.068		21222	0.62	999	False	True	22122	0.552	999	False	True	1	1		3	2	2	2	2	1	2	2		2	2	2	2	21.000	True	16	0	1	3	1	3	1	0	1	1	2	1	2	True
KNEES	2	64		3	0			11231	0.228	50	True	True				False	False	1				1		1		1		2		2		1			True	23	0	2	3	3	2	1	3	1	2	1	2	3	False
KNEES	2	71		2	0	0.912	10	21232	0.088	70	True	True	11111	1	80	True	True	2	2		2	2	2	2	1	1	1	2		2	1	2	1	20.000	True	19	0	1	4	2	3	1	0	1	2	1	2	2	True
KNEES	2	73		2	0	0.945		22231	0.055	999	False	True	11111	1	85	True	True	2	2		2	2	2	2	1	2	1	2		2	1	1	1	34.000	True	13	0	0	2	2	2	1	0	0	1	1	2	2	True
KNEES	2	56		2	1	0.532	-20	21231	0.159	70	True	True	21221	0.691	50	True	True	1	1		3	1	2	2	2	1	1	2		2	2	1	1	7.000	True	15	0	0	2	2	2	1	1	1	1	1	2	2	True
KNEES	2	70		4	0			21239		50	True	False				False	False	2				1		2		1		2		2		9			True	11	0	0	4	1	0	1	0	0	0	1	3	1	False
KNEES	1	58		2	3
KNEES	2	65		2	0	0.069		21221	0.691	76	True	True	11221	0.76	999	False	True	1	1		2	2	9	2	1	1	1	2		2	2	1	1	7.000	True	22	1	1	2	2	3	1	1	1	2	3	3	2	True
KNEES	1	71		3	0	0.069	-50	21221	0.691	80	True	True	11221	0.76	30	True	True	1	1		5	2	2	2	1	1	1	2		2	2	1	1	12.000	True	26	1	1	3	2	3	2	2	1	2	4	3	2	True
KNEES	1	70		2	0	0.069		21221	0.691	999	False	True	11221	0.76	90	True	True	1	1		2	2	2	2	1	1	1	2		2	2	1	1	9.000	True	24	1	0	3	3	0	3	1	2	2	3	3	3	True
KNEES	1	85	26/10/2019	5	8
KNEES	2	69		2	4		5	21222	0.62	40	True	True	21192		45	True	False	1	2		4	1	1	2	2	1	1	2		2	9	2	2	21.000	True	22	1	2	3	2	1	2	1	2	2	2	2	2	True
KNEES	2	85		3	0
KNEES	2	75		2	1																													11.000	True	32	1	2	4	3	3	2	3	2	3	3	4	2	True
KNEES	2	58		5	7
KNEES	1	66		3	3	0.380	9	21222	0.62	70	True	True	11111	1	79	True	True	1	1		3	2	2	2	1	1	1	2		2	1	2	1	19.000	True	20	1	1	2	2	2	2	1	1	2	2	2	2	True
KNEES	2	78		5	0			22222	0.516	80	True	True				False	False	1				1		2		2		2		2		2			True	15	1	1	2	1	3	1	1	0	1	2	1	1	False
KNEES	2	79		5	3		-22	21131	0.195	60	True	True	21921		38	True	False	2	2		4	1	9	2	2	1	1	1		1	2	1	1	9.000	True	16	0	3	3	4	0	2	0	0	1	0	2	1	True
KNEES	1	60		3	0	0.486	15	21332	0.03	60	True	True	22222	0.516	75	True	True	1	1		4	2	9	2	2	1	2	3		3	2	2	2	19.000	True	6	0	0	3	1	0	0	0	1	0	0	0	1	True
KNEES	2	67		2	4	0.309	25	21221	0.691	65	True	True	11111	1	90	True	True	1	1		2	2	9	2	1	1	1	2		2	1	1	1	16.000	True	26	1	2	4	2	3	2	3	0	2	3	2	2	True
KNEES	2	76		5	12
KNEES	1	70		2	3	0.945	37	22231	0.055	48	True	True	11111	1	85	True	True	1	1		3	1	2	2	1	2	1	2		2	1	1	1	33.000	True	11	0	0	2	2	2	1	0	0	0	1	1	2	True
KNEES	1	73		2	0	0.105	0	21221	0.691	90	True	True	11121	0.796	90	True	True	1	1		2	2	2	2	1	1	1	2		2	2	1	1	16.000	True	25	1	2	4	2	3	1	1	1	2	3	3	2	True
KNEES	2	65	13/08/2020	3	2	0.046	-25	22232	-0.016	50	True	True	21332	0.03	25	True	True	1	1		5	1	1	2	2	2	1	2		2	3	2	2	30.000	True	9	0	0	2	2	1	1	0	0	0	1	1	1	True
KNEES	2	64		2	8	0.828	56	22231	0.055	29	True	True	11211	0.883	85	True	True	1	1		1	1	2	2	1	2	1	2		2	1	1	1	37.000	True	7	0	0	1	1	2	1	0	0	1	0	0	1	True
KNEES	2	62		2	0
KNEES	2	69		2	4	0.107	15	21222	0.62	60	True	True	21121	0.727	75	True	True	1	1		3	2	2	2	2	1	1	2		2	2	2	1	26.000	True	20	0	1	2	2	3	2	1	1	2	2	2	2	True
KNEES	2	78		3	10
KNEES	2	55		3	0	-0.104		11221	0.76	999	False	True	21122	0.656	50	True	True	1	1		3	2	2	1	2	1	1	2		2	2	1	2	21.000	True	22	1	1	4	3	3	2	0	0	2	1	3	2	True
KNEES	2	69		2	3			99999		999	False	False	11122	0.725	85	True	True	1	1		4	1	1	9	1	9	1	9		9	2	9	2	22.000	True	14	0	0	2	2	3	1	0	0	1	1	2	2	True
KNEES	2	84		4	7			22231	0.055	80	True	True				False	False	2				1		2		2		2		2		1			True	9	0	0	2	1	2	1	0	0	0	1	1	1	False
KNEES	1	88		15	2	0.309		21221	0.691	70	True	True	11111	1	999	False	True	1	1		2	1	2	2	1	1	1	2		2	1	1	1	21.000	True	25	1	1	4	3	3	2	0	2	2	3	2	2	True
KNEES	1	70		4	0	0.532	2	21231	0.159	78	True	True	21221	0.691	80	True	True	1	1		3	1	2	2	2	1	1	2		2	2	1	1	12.000	True	20	0	2	2	2	1	2	1	2	3	1	2	2	True
KNEES	2	77		6	7
KNEES	1	79	19/10/2020	6	1			22332	-0.074	70	True	True				False	False	1				1		2		2		3		3		2			True	3	0	0	1	1	0	0	0	0	0	0	0	1	False
KNEES	2	55		1	2
KNEES	2	70		3	0			22231	0.055	70	True	True				False	False	1				1		2		2		2		2		1			True	10	0	0	2	1	1	2	0	0	1	0	1	2	False
KNEES	2	59		3	0		15	22239		80	True	False	11111	1	95	True	True	1	2		1	2	2	2	1	2	1	2		2	1	9	1	40.000	True	6	0	0	2	1	0	0	0	0	0	0	2	1	True
KNEES	2	58		2	0	0.036		21221	0.691	70	True	True	21121	0.727	999	False	True	1	1		2	1	1	2	2	1	1	2		2	2	1	1	22.000	True	13	0	0	2	1	2	1	0	1	1	1	2	2	True
KNEES	2	59		2	4																													22.000	True	13	0	0	2	1	2	1	0	1	1	1	2	2	True
KNEES	2	61		3	0	0.203		21232	0.088	999	False	True	11123	0.291	70	True	True	1	1		3	2	2	2	1	1	1	2		2	2	2	3	23.000	True	18	0	0	3	2	2	1	0	1	2	1	3	3	True
KNEES	2	85		14	13			22232	-0.016	30	True	True				False	False	2				1		2		2		2		2		2			True	5	0	0	2	1	0	1	0	0	1	0	0	0	False
KNEES	2	84		3	0			99999		999	False	False	11221	0.76	80	True	True	2	2		3	1	1	9	1	9	1	9		9	2	9	1	20.000	True	14	1	1	2	2	1	1	0	1	1	1	1	2	True
KNEES	1	73		5	2	0.000	0	11221	0.76	60	True	True	11221	0.76	60	True	True	1	1		3	1	2	1	1	1	1	2		2	2	1	1	-4.000	True	34	1	2	4	2	3	2	4	2	2	4	4	4	True
KNEES	1	55		1	4			21221	0.691	95	True	True				False	False	1				2		2		1		2		2		1			True	27	1	2	4	2	3	2	2	2	2	3	2	2	False
KNEES	2	78		4	2	0.140	13	21222	0.62	70	True	True	11221	0.76	83	True	True	2	2		3	1	2	2	1	1	1	2		2	2	2	1	18.000	True	12	1	0	2	2	1	1	1	0	1	1	1	1	True
KNEES	1	72		2	0			99999		999	False	False	21111	0.85	85	True	True	1	1		2	2	2	9	2	9	1	9		9	1	9	1		True	18	0	1	3	2	2	2	1	2	1	1	1	2	False
KNEES	1	73		2	0			21121	0.727	87	True	True				False	False	1				1		2		1		1		1		1			True	9	0	0	1	1	3	0	1	1	1	0	0	1	False
KNEES	1	73		3	0			21231	0.159	999	False	True				False	False	1				1		2		1		2		2		1			True	9	0	0	1	1	3	0	1	1	1	0	0	1	False
KNEES	1	74		2	4	0.140	0	22221	0.587	70	True	True	21121	0.727	70	True	True	1	1		3	1	2	2	2	2	1	2		2	2	1	1	6.000	True	26	1	1	4	3	2	2	1	2	2	3	3	2	True
KNEES	1	67		2	0	0.396	0	21321	0.364	70	True	True	11221	0.76	70	True	True	1	1		3	1	1	2	1	1	1	3		3	2	1	1	12.000	True	22	1	0	4	2	2	2	0	1	2	3	2	3	True
KNEES	1	67		3	0	0.000	-15	22322	0.189	75	True	True	22322	0.189	60	True	True	1	1		4	1	1	2	2	2	2	3		3	2	2	2	2.000	True	10	0	0	2	2	1	1	1	1	1	0	0	1	True
KNEES	2	53		6	4	0.610	15	21223	0.186	75	True	True	11121	0.796	90	True	True	1	1		3	2	2	2	1	1	1	2		2	2	3	1	16.000	True	24	1	1	3	2	3	2	4	1	2	2	2	1	True
KNEES	2	70		3	0	0.841	10	21231	0.159	80	True	True	11111	1	90	True	True	9	1		3	2	2	2	1	1	1	2		2	1	1	1	27.000	True	16	1	1	1	1	2	1	1	1	1	2	2	2	True
KNEES	2	84		14	13
KNEES	2	68		4	0	0.795	10	21232	0.088	80	True	True	11211	0.883	90	True	True	1	1		3	1	2	2	1	1	1	2		2	1	2	1	21.000	True	17	1	1	2	1	3	1	1	1	1	1	2	2	True
KNEES	2	72		4	4		-4	93221		99	True	False	11111	1	95	True	True	1	1		1	1	2	9	1	3	1	2		2	1	1	1	33.000	True	15	0	1	2	2	2	1	0	0	1	2	1	3	True
KNEES	2	67		2	0	0.309		21221	0.691	999	False	True	11111	1	89	True	True	1	1		1	2	2	2	1	1	1	2		2	1	1	1	23.000	True	17	1	0	3	2	2	1	0	1	2	3	1	1	True
KNEES	2	77		4	4
KNEES	1	64		3	1			11232	0.157	80	True	True				False	False	1				2		1		1		2		2		2			True	21	0	0	3	2	0	2	0	3	2	3	3	3	False
KNEES	2	68		2	0			23232	-0.126	60	True	True				False	False	2				1		2		3		2		2		2			True	21	0	2	2	2	2	1	2	2	1	3	2	2	False
KNEES	2	73		4	4	0.841	0	21231	0.159	100	True	True	11111	1	100	True	True	2	2		1	2	2	2	1	1	1	2		2	1	1	1	32.000	True	16	0	1	2	2	3	2	1	2	1	0	1	1	True
KNEES	1	72		8	4	-0.327		22222	0.516	999	False	True	22322	0.189	40	True	True	1	1		4	1	1	2	2	2	2	2		2	2	2	2	16.000	True	16	0	2	2	2	1	2	1	0	1	3	0	2	True
KNEES	2	72		3	4
KNEES	1	58		3	1			22221	0.587	90	True	True				False	False	1				1		2		2		2		2		1			True	21	1	2	2	2	2	2	2	0	2	2	2	2	False
KNEES	1	73		2	0	0.841	-5	21231	0.159	100	True	True	11111	1	95	True	True	1	1		1	9	2	2	1	1	1	2		2	1	1	1	26.000	True	22	0	4	4	2	0	1	1	2	1	3	2	2	True
KNEES	1	69		1	0
KNEES	2	80		3		0.945	10	22231	0.055	70	True	True	11111	1	80	True	True	2	2		3	1	2	2	1	2	1	2		2	1	1	1	29.000	True	13	1	0	2	2	0	3	0	0	1	3	1	0	True
KNEES	1	60		2	0																													26.000	True	21	1	0	2	2	3	1	1	2	2	2	3	2	True
KNEES	1	60		1	0	0.309	5	21221	0.691	75	True	True	11111	1	80	True	True	1	1		3	2	2	2	1	1	1	2		2	1	1	1	26.000	True	21	1	0	2	2	3	1	1	2	2	2	3	2	True
KNEES	1	73		3	0	0.000	15	21221	0.691	25	True	True	21221	0.691	40	True	True	1	1		4	2	2	2	2	1	1	2		2	2	1	1	9.000	True	16	0	1	4	3	2	2	0	0	1	0	2	1	True
KNEES	2	69		3	0	0.866	20	22232	-0.016	60	True	True	21111	0.85	80	True	True	1	1		2	1	2	2	2	2	1	2		2	1	2	1	21.000	True	22	1	1	3	2	2	2	3	1	2	2	2	1	True
KNEES	2	62		1	0			21121	0.727	90	True	True				False	False	1				2		2		1		1		1		1			True	32	0	1	4	4	3	3	1	2	3	4	4	3	False
KNEES	2	80		4	13	0.636	0	22232	-0.016	75	True	True	21222	0.62	75	True	True	1	1		3	1	1	2	2	2	1	2		2	2	2	2	15.000	True	11	0	0	2	1	2	1	1	0	1	1	0	2	True
KNEES	1	67		5	1	0.413	18	22221	0.587	60	True	True	11111	1	78	True	True	1	1		2	1	2	2	1	2	1	2		2	1	1	1	17.000	True	30	1	3	2	3	2	2	2	2	3	4	4	2	True
KNEES	2	76		4	4	-0.104	15	21221	0.691	60	True	True	22221	0.587	75	True	True	1	1		3	1	1	2	2	1	2	2		2	2	1	1	-4.000	True	23	1	1	3	2	2	2	3	1	1	4	1	2	True
KNEES	2	64		4	6
KNEES	2	74		4	0	0.159	10	21221	0.691	50	True	True	21111	0.85	60	True	True	1	1		3	1	2	2	2	1	1	2		2	1	1	1	18.000	True	21	0	2	4	1	3	1	2	1	2	3	1	1	True
KNEES	2	67		2	3			21221	0.691	90	True	True				False	False	1				2		2		1		2		2		1			True	30	1	3	4	3	3	3	2	1	2	3	3	2	False
KNEES	1	72		2	0			22231	0.055	89	True	True				False	False	9				1		2		2		2		2		1			True	9	1	1	1	1	0	1	0	1	0	1	1	1	False
KNEES	2	84		5	3	0.428	0	21231	0.159	60	True	True	22221	0.587	60	True	True	2	2		4	1	1	2	2	1	2	2		2	2	1	1	20.000	True	17	0	4	3	2	1	1	1	0	1	3	0	1	True
KNEES	1	69		2	0	0.000	12	21221	0.691	72	True	True	21221	0.691	84	True	True	1	1		2	2	2	2	2	1	1	2		2	2	1	1	15.000	True	20	1	1	2	3	2	2	1	2	2	1	2	1	True
KNEES	2	69		4	0	0.036	5	21222	0.62	90	True	True	21122	0.656	95	True	True	2	2		2	1	2	2	2	1	1	2		2	2	2	2	22.000	True	24	1	3	3	3	3	3	0	1	2	1	2	2	True
KNEES	2	57		1	1	0.708	40	21232	0.088	60	True	True	11121	0.796	100	True	True	1	1		1	2	2	2	1	1	1	2		2	2	2	1	34.000	True	9	0	1	1	1	0	1	1	0	1	1	1	1	True
KNEES	1	69		2	0																													33.000	True	8	0	0	1	2	1	1	0	1	0	0	1	1	True
KNEES	2	66		3	4	0.209	20	22221	0.587	80	True	True	11121	0.796	100	True	True	1	1		1	1	2	2	1	2	1	2		2	2	1	1	28.000	True	14	0	1	2	1	3	2	1	0	1	2	0	1	True
KNEES	2	77		4	4	0.209		22221	0.587	85	True	True	11121	0.796	999	False	True	2	2		3	1	1	2	1	2	1	2		2	2	1	1	21.000	True	21	1	1	2	2	3	1	1	1	2	2	3	2	True
KNEES	2	54		3	0	0.841	15	21231	0.159	80	True	True	11111	1	95	True	True	1	1		2	2	1	2	1	1	1	2		2	1	1	1	23.000	True	24	1	2	4	3	1	1	1	1	2	2	4	2	True
KNEES	1	49		2	0	0.204	0	11121	0.796	98	True	True	11111	1	98	True	True	1	1		1	2	2	1	1	1	1	1		1	1	1	1	7.000	True	39	1	2	4	4	3	3	3	4	4	3	4	4	True
KNEES	1	69		3	0	0.000	-30	21221	0.691	80	True	True	21221	0.691	50	True	True	2	2		4	1	1	2	2	1	1	2		2	2	1	1	4.000	True	19	0	0	3	3	3	2	0	1	2	1	2	2	True
KNEES	2	77		3	0
KNEES	2	75		2	0	0.841	10	21231	0.159	80	True	True	11111	1	90	True	True	2	2		2	2	2	2	1	1	1	2		2	1	1	1	23.000	True	20	0	2	2	3	2	2	1	1	1	3	1	2	True
KNEES	1	61		2	4
KNEES	2	44		5	0		-90	23333	-0.349	95	True	True	92333		5	True	False	1	2		5	1	1	2	9	3	2	3		3	3	3	3	2.000	True	2	0	0	0	1	0	0	0	0	0	0	0	1	True
KNEES	2	70		5	0
KNEES	2	68		2	0	0.636	21	22231	0.055	60	True	True	21221	0.691	81	True	True	1	1		3	1	2	2	2	2	1	2		2	2	1	1	23.000	True	9	0	0	1	1	2	0	1	0	1	1	1	1	True
KNEES	2	73		3	0
KNEES	2	48		2	0			21221	0.691	70	True	True				False	False	1				2		2		1		2		2		1			True	21	1	1	2	2	3	1	1	1	2	2	3	2	False
KNEES	2	72		6	0			21331	0.101	1	True	True				False	False	2				1		2		1		3		3		1			True	14	0	0	4	3	2	2	1	0	0	0	0	2	False
KNEES	1	70		2	0	0.707	24	22232	-0.016	55	True	True	21221	0.691	79	True	True	1	1		3	1	1	2	2	2	1	2		2	2	2	1		True	22	1	2	3	2	3	1	1	1	2	2	2	2	False
KNEES	2	69		2	0	0.069	-15	21221	0.691	95	True	True	11221	0.76	80	True	True	2	2		3	1	2	2	1	1	1	2		2	2	1	1	18.000	True	22	0	1	4	2	0	2	0	1	2	4	3	3	True
KNEES	2	78		23	7			22333	-0.239	36	True	True				False	False	1				1		2		2		3		3		3			True	2	0	0	1	1	0	0	0	0	0	0	0	0	False
KNEES	2	80		4	0	1.016	50	22232	-0.016	40	True	True	11111	1	90	True	True	1	1		3	1	1	2	1	2	1	2		2	1	2	1	31.000	True	10	0	1	1	1	1	1	1	1	1	1	0	1	True
KNEES	2	64		2	4			22233	-0.181	80	True	True				False	False	1				1		2		2		2		2		3			True	15	0	1	3	1	2	2	1	0	1	3	0	1	False
KNEES	1	56		2	3	0.204	10	11121	0.796	80	True	True	11111	1	90	True	True	1	1		2	2	2	1	1	1	1	1		1	1	1	1	15.000	True	27	1	2	3	3	4	2	1	1	3	1	3	3	True
KNEES	2	72		5	4	0.071	25	22222	0.516	45	True	True	22221	0.587	70	True	True	1	1		3	1	1	2	2	2	2	2		2	2	2	1	14.000	True	9	1	1	1	2	1	1	1	0	1	0	0	0	True
KNEES	1	70		2	1	0.033	0	22221	0.587	60	True	True	21222	0.62	60	True	True	1	1		4	2	2	2	2	2	1	2		2	2	1	2	14.000	True	22	1	2	3	2	3	1	2	2	1	1	2	2	True
KNEES	2	70		2	0	0.104	23	22221	0.587	36	True	True	21221	0.691	59	True	True	1	1		4	2	2	2	2	2	1	2		2	2	1	1		True	22	1	2	3	2	3	1	2	1	2	2	2	1	False
KNEES	2	75		4	4
KNEES	1	77		2	0	0.105	-1	21221	0.691	90	True	True	11121	0.796	89	True	True	1	1		2	2	2	2	1	1	1	2		2	2	1	1	14.000	True	29	1	1	3	3	3	2	2	3	2	3	4	2	True
KNEES	2	71		92	10	0.991	43	32331	-0.248	27	True	True	21212	0.743	70	True	True	2	2		3	1	1	3	2	2	1	3		3	1	1	2		True	2	0	0	1	0	0	1	0	0	0	0	0	0	False
KNEES	1	86	18/11/2019	3	2	0.765	-15	22332	-0.074	80	True	True	21221	0.691	65	True	True	1	1		4	1	1	2	2	2	1	3		3	2	2	1	35.000	True	11	0	4	2	1	0	1	0	1	0	1	0	1	True
KNEES	1	77		2	5			22321	0.26	45	True	True				False	False	1				2		2		2		3		3		1			True	13	0	1	2	2	1	2	0	1	0	1	1	2	False
KNEES	2	71		2	0	0.105	30	21221	0.691	40	True	True	11121	0.796	70	True	True	1	1		2	1	1	2	1	1	1	2		2	2	1	1	20.000	True	18	0	1	4	2	1	2	0	0	2	4	0	2	True
KNEES	2	75		3	0			21231	0.159	80	True	True				False	False	1				1		2		1		2		2		1			True	22	0	1	4	2	3	3	1	0	2	2	2	2	False
KNEES	2	69		3	3
KNEES	1	61		2	0																													18.000	True	30	1	3	3	2	3	3	3	0	3	4	3	2	True
KNEES	1	61		3	0	0.036	9	21221	0.691	75	True	True	21121	0.727	84	True	True	1	1		2	1	2	2	2	1	1	2		2	2	1	1	20.000	True	20	1	2	2	2	2	2	1	1	2	1	2	2	True
KNEES	1	75		8	0			21221	0.691	75	True	True				False	False	1				1		2		1		2		2		1			True	18	0	1	4	3	2	1	1	1	1	1	2	1	False
KNEES	1	82		5	0
KNEES	2	61		2	7			22222	0.516	40	True	True				False	False	1				1		2		2		2		2		2			True	21	1	2	3	2	3	2	2	0	1	3	0	2	False
KNEES	1	69		3	0			21333	-0.135	55	True	True				False	False	1				2		2		1		3		3		3			True	9	0	0	2	1	0	1	2	0	0	1	0	2	False
KNEES	2	77		4	0	0.309	-4	21221	0.691	94	True	True	11111	1	90	True	True	9	2		2	1	9	2	1	1	1	2		2	1	1	1	21.000	True	23	2	2	2	3	3	2	2	1	1	1	2	2	True
KNEES	1	59		2	4			99999		999	False	False	11121	0.796	90	True	True	2	2		2	2	2	9	1	9	1	9		9	2	9	1	20.000	True	21	0	1	4	3	3	1	1	2	1	2	2	1	True
KNEES	2	48		3	0	0.263	11	22332	-0.074	37	True	True	22322	0.189	48	True	True	1	9		4	1	1	2	2	2	2	3		3	2	2	2	8.000	True	5	0	0	1	1	1	1	0	0	0	1	0	0	True
KNEES	1	53		2	0
KNEES	1	70		7	2	0.105	25	21231	0.159	40	True	True	11131	0.264	65	True	True	1	1		3	2	2	2	1	1	1	2		2	3	1	1	28.000	True	17	0	0	2	1	3	2	1	1	2	2	2	1	True
KNEES	2	70		2	0	0.192	10	21221	0.691	70	True	True	11211	0.883	80	True	True	1	1		2	1	1	2	1	1	1	2		2	1	1	1	21.000	True	18	1	0	3	1	2	2	1	0	1	3	2	2	True
KNEES	2	70		4	0
KNEES	1	60		3	0	0.000	-5	21221	0.691	95	True	True	21221	0.691	90	True	True	1	1		2	2	2	2	2	1	1	2		2	2	1	1	20.000	True	28	1	4	3	3	2	3	1	1	2	4	3	1	True
KNEES	2	71		2	1	0.263	10	21222	0.62	70	True	True	11211	0.883	80	True	True	1	1		2	2	2	2	1	1	1	2		2	1	2	1	20.000	True	20	1	1	3	2	3	2	0	0	2	2	2	2	True
KNEES	2	72		3	0																													20.000	True	20	1	1	3	2	3	2	0	0	2	2	2	2	True
KNEES	2	64		4	0
KNEES	2	57		2	3	0.175	30	22222	0.516	50	True	True	21221	0.691	80	True	True	1	1		2	1	2	2	2	2	1	2		2	2	2	1	19.000	True	17	0	1	3	1	1	2	1	1	2	2	2	1	True
KNEES	2	43		3	0	0.121	10	21121	0.727	70	True	True	11112	0.848	80	True	True	1	1		2	2	2	2	1	1	1	1		1	1	1	2	18.000	True	26	1	2	3	2	2	2	2	2	2	3	3	2	True
KNEES	2	71		3	0	0.000	-63	21221	0.691	100	True	True	21221	0.691	37	True	True	2	2		3	2	9	2	2	1	1	2		2	2	1	1	2.000	True	22	0	2	4	3	1	1	1	1	2	1	3	3	True
KNEES	1	72		2	5	0.899	40	21331	0.101	60	True	True	11111	1	100	True	True	1	1		1	2	2	2	1	1	1	3		3	1	1	1		True	10	0	0	1	1	2	1	0	1	1	1	1	1	False
KNEES	1	59		2	0	0.204	5	11121	0.796	80	True	True	11111	1	85	True	True	1	1		2	2	2	1	1	1	1	1		1	1	1	1	13.000	True	32	1	2	3	3	3	3	3	1	3	3	4	3	True
KNEES	1	80		5	0			99999		999	False	False	11221	0.76	80	True	True	2	4		2	2	2	9	1	9	1	9		9	2	9	1	17.000	True	17	1	2	2	1	2	1	1	0	2	2	2	1	True
KNEES	1	75		8	0																													13.000	True	29	1	4	4	4	2	2	1	0	2	4	3	2	True
KNEES	2	52		3	0			21221	0.691	70	True	True				False	False	1				2		2		1		2		2		1			True	19	0	1	4	2	3	1	1	0	1	1	3	2	False
KNEES	2	68		3	21	0.637	50	21232	0.088	40	True	True	11122	0.725	90	True	True	1	1		2	1	2	2	1	1	1	2		2	2	2	2	25.000	True	14	0	0	4	2	2	2	0	0	2	1	0	1	True
KNEES	2	67		2	0			21231	0.159	50	True	True	99999		999	False	False	2	2		3	2	2	2	9	1	9	2		2	9	1	9	27.000	True	13	0	2	3	1	1	1	1	0	1	0	2	1	True
KNEES	1	57		2	0			11112	0.848	70	True	True				False	False	1				2		1		1		1		1		2			True	36	2	3	3	3	4	2	3	2	4	3	4	3	False
KNEES	2	71		2	0	0.309	0	21221	0.691	100	True	True	11111	1	100	True	True	1	1		1	1	2	2	1	1	1	2		2	1	1	1		False	0	0	1	4	9	9	9	9	9	1	2	3	1	True
KNEES	2	53		2	0	0.000	5	21232	0.088	25	True	True	21232	0.088	30	True	True	1	1		4	2	1	2	2	1	1	2		2	3	2	2	3.000	True	15	0	1	2	2	4	1	0	0	1	1	1	2	True
KNEES	2	73		4	9			99999		999	False	False	11121	0.796	95	True	True	1	1		2	1	2	9	1	9	1	9		9	2	9	1	24.000	True	15	0	0	3	2	3	1	0	0	1	2	2	1	True
KNEES	1	80		4	0			21321	0.364	25	True	True				False	False	1				1		2		1		3		3		1			True	24	1	1	4	4	4	2	0	2	1	1	2	2	False
KNEES	2	71		3	0	0.204	25	11121	0.796	75	True	True	11111	1	100	True	True	2	2		1	2	2	1	1	1	1	1		1	1	1	1	20.000	True	28	1	1	4	2	3	2	2	2	2	3	4	2	True
KNEES	2	45		3	0			22232	-0.016	30	True	True				False	False	1				1		2		2		2		2		2			True	9	0	0	1	2	1	1	0	0	0	3	0	1	False
KNEES	1	82		4	0	0.088	-23	11221	0.76	100	True	True	11112	0.848	77	True	True	1	1		2	2	2	1	1	1	1	2		2	1	1	2	27.000	True	21	1	0	3	2	3	2	0	1	2	2	3	2	True
KNEES	1	78		4	7
KNEES	2	71		2	0	1.016	40	22232	-0.016	60	True	True	11111	1	100	True	True	1	1		1	2	2	2	1	2	1	2		2	1	2	1	39.000	True	9	0	1	1	1	0	1	0	1	1	1	1	1	True
KNEES	2	71		2	0	0.636	5	22231	0.055	70	True	True	21221	0.691	75	True	True	1	1		3	2	2	2	2	2	1	2		2	2	1	1	23.000	True	10	0	1	1	1	1	2	1	1	1	0	0	1	True
KNEES	1	55		5	0
KNEES	2	66		5	0																													23.000	True	19	1	1	2	3	1	3	0	1	1	2	2	2	True
KNEES	2	66		5	0	0.672	20	22231	0.055	50	True	True	21121	0.727	70	True	True	1	1		3	2	1	2	2	2	1	2		2	2	1	1	23.000	True	19	1	1	2	3	1	3	0	1	1	2	2	2	True
KNEES	2	69		2	0			29232		3	True	False				False	False	2				2		2		9		2		2		2			True	11	0	1	2	2	2	1	1	1	0	0	0	1	False
KNEES	1	62		3	0	0.413	6	22221	0.587	80	True	True	11111	1	86	True	True	1	1		3	1	2	2	1	2	1	2		2	1	1	1	14.000	True	26	1	1	3	3	3	2	1	2	2	3	3	2	True
KNEES	2	64		4	0
KNEES	2	51		3	0
KNEES	1	73		2	0	0.707	44	22232	-0.016	20	True	True	21221	0.691	64	True	True	1	1		3	2	2	2	2	2	1	2		2	2	2	1	32.000	True	12	0	3	1	1	2	1	0	1	1	0	1	1	True
HIPS	1	68		1	4			21221	0.691	90	True	True	99999		999	False	False	1	1		2	2	2	2	9	1	9	2	9	2	9	1	9	29.000	True	19	1	0	1	2	2	2	2	2	2	2	2	1	True
HIPS	1	78		6	0			21222	0.62	55	True	True				False	False	1				1		2		1		2		2		2			True	24	1	3	1	3	2	2	3	2	0	2	3	2	False
HIPS	2	82		4	0
HIPS	1	72	05/10/2020	4	0			22231	0.055	60	True	True				False	False	1				1		2		2		2		3		1			True	17	0	2	2	1	2	2	0	4	1	0	2	1	False
HIPS	1	49		1	0
HIPS	2	79		3	4			23332	-0.184	17	True	True				False	False	2				1		2		3		3		3		2			True	4	0	1	0	0	1	0	0	1	0	0	1	0	False
HIPS	1	43		2	0			12222	0.585	31	True	True				False	False	1				2		1		2		2		2		2			True	21	1	2	0	3	2	1	2	2	1	4	2	1	False
HIPS	2	76		2	0	0.899	59	21331	0.101	40	True	True	11111	1	99	True	True	2	2		1	2	2	2	1	1	1	3	1	3	1	1	1	30.000	True	18	1	1	2	2	1	2	2	2	1	2	1	1	True
HIPS	1	79		5	3	0.129	-20	22332	-0.074	90	True	True	22231	0.055	70	True	True	2	2		3	1	1	2	2	2	2	3	2	3	3	2	1	0.000	True	12	1	1	0	4	1	2	0	2	0	0	1	0	True
HIPS	1	66	02/08/2020	2	0
HIPS	2	73		7	14
HIPS	2	72		6	3			22221	0.587	55	True	True				False	False	1				1		2		2		2		2		1			True	22	0	2	2	2	2	2	3	2	1	2	2	2	False
HIPS	1	84		1	3	0.327	0	22321	0.26	40	True	True	22221	0.587	40	True	True	1	1		4	1	1	2	2	2	2	3	2	2	2	1	1	30.000	True	15	1	4	0	3	2	0	1	0	0	1	2	1	True
HIPS	2	48		3	0	0.173	60	22221	0.587	25	True	True	11221	0.76	85	True	True	1	1		2	1	2	2	1	2	1	2	2	2	2	1	1	25.000	True	16	1	2	0	2	1	1	2	3	0	3	1	0	True
HIPS	2	63		2	6	0.000	20	22232	-0.016	10	True	True	22232	-0.016	30	True	True	2	2		4	1	1	2	2	2	2	2	2	3	3	2	2	37.000	True	6	0	0	0	1	1	1	1	0	0	1	1	0	True
HIPS	2	65		4	0	0.866	35	22232	-0.016	50	True	True	21111	0.85	85	True	True	1	1		3	1	1	2	2	2	1	2	1	3	1	2	1	38.000	True	8	0	2	0	1	1	0	0	1	0	1	1	1	True
HIPS	2	69		3	0
HIPS	2	73		2	3	0.812	13	22232	-0.016	67	True	True	11121	0.796	80	True	True	2	2		3	2	2	2	1	2	1	2	1	3	2	2	1	20.000	True	13	0	2	1	1	2	1	2	1	0	1	1	1	True
HIPS	1	66		6	0	0.812	35	22232	-0.016	50	True	True	11121	0.796	85	True	True	1	1		3	2	2	2	1	2	1	2	1	3	2	2	1	28.000	True	13	0	1	1	2	1	1	2	1	1	1	1	1	True
HIPS	2	79		23	3
HIPS	2	79		3	4	0.557	20	21332	0.03	60	True	True	22221	0.587	80	True	True	2	2		4	1	1	2	2	1	2	3	2	3	2	2	1	20.000	True	9	0	1	1	3	1	0	0	0	0	1	1	1	True
HIPS	2	67		5	3	-0.104	-20	21222	0.62	60	True	True	22222	0.516	40	True	True	1	1		4	2	9	2	2	1	2	2	2	2	2	2	2	-7.000	True	20	1	1	1	3	2	1	2	2	1	2	2	2	True
HIPS	1	71		2	0	0.428	0	21231	0.159	60	True	True	22221	0.587	60	True	True	1	1		3	1	1	2	2	1	2	2	2	3	2	1	1	13.000	True	16	0	2	0	2	1	2	2	2	1	1	1	2	True
HIPS	2	68		3	1	0.532	0	22232	-0.016	50	True	True	22222	0.516	50	True	True	1	1		4	1	1	2	2	2	2	2	2	3	2	2	2	19.000	True	10	0	0	0	2	2	1	1	2	0	1	1	0	True
HIPS	1	67		1	0			22231	0.055	90	True	True	99999		999	False	False	1	9		9	2	2	2	9	2	9	2	9	3	9	1	9	33.000	True	12	0	0	0	3	2	2	2	0	0	2	1	0	True
HIPS	1	71		2	0	0.628	0	21223	0.186	85	True	True	21211	0.814	85	True	True	2	2		2	2	2	2	2	1	1	2	2	2	1	3	1	26.000	True	22	0	4	0	3	2	2	3	3	0	2	2	1	True
HIPS	2	78	30/11/2020	1	7			22239		999	False	False				False	False	2				1		2		2		2		3		9			True	15	1	1	0	2	2	2	2	1	0	1	2	1	False
HIPS	2	58		3	1
HIPS	2	61		1	4	0.532	-5	22232	-0.016	75	True	True	22222	0.516	70	True	True	1	1		3	1	9	2	2	2	2	2	2	3	2	2	2	14.000	True	8	0	0	0	1	1	1	0	2	1	1	1	0	True
HIPS	2	80		3	4	0.484	30	22222	0.516	50	True	True	11111	1	80	True	True	1	1		3	1	2	2	1	2	1	2	1	2	1	2	1	34.000	True	4	0	0	1	0	1	0	0	1	0	0	1	0	True
HIPS	1	58		3	0	0.484	35	22222	0.516	55	True	True	11111	1	90	True	True	1	1		2	2	2	2	1	2	1	2	1	2	1	2	1	33.000	True	15	1	2	2	2	2	1	0	0	0	3	2	0	True
HIPS	1	87	25/08/2018	33	34
HIPS	1	75		2	3			22233	-0.181	15	True	True				False	False	1				1		2		2		2		3		3			True	3	0	0	0	1	1	0	0	0	0	1	0	0	False
HIPS	2	46		2	0
HIPS	2	77		34	0
HIPS	2	77		34	0
HIPS	2	84		2	4			22331	-0.003	10	True	True				False	False	2				1		2		2		3		3		1			True	4	0	1	0	1	1	0	0	0	0	0	1	0	False
HIPS	2	66		3	0	0.661	40	22332	-0.074	30	True	True	22221	0.587	70	True	True	1	1		4	1	1	2	2	2	2	3	2	3	2	2	1	29.000	True	13	0	0	0	2	2	2	0	2	2	2	1	0	True
HIPS	2	72		4	0
HIPS	2	82		2	0
HIPS	1	73		2	4	0.912	20	21232	0.088	60	True	True	11111	1	80	True	True	1	1		3	1	1	2	1	1	1	2	1	3	1	2	1	37.000	True	11	0	0	1	4	2	0	0	0	1	1	1	1	True
HIPS	2	58		2	0			11121	0.796	40	True	True				False	False	1				2		1		1		1		2		1			True	38	0	2	2	4	3	4	4	4	3	4	4	4	False
HIPS	2	74		3	4	0.175	-30	22332	-0.074	30	True	True	21331	0.101	0	True	True	1	1		5	1	1	2	2	2	1	3	3	3	3	2	1	17.000	True	3	0	0	0	1	1	0	0	0	0	0	1	0	True
HIPS	1	53		2	3			22221	0.587	999	False	True				False	False	1				9		2		2		2		2		1			True	22	0	1	1	3	2	1	3	3	2	3	2	1	False
HIPS	2	66		3	4	0.590	-13	22332	-0.074	60	True	True	22222	0.516	47	True	True	1	1		5	1	1	2	2	2	2	3	2	3	2	2	2	15.000	True	10	0	2	0	1	2	1	0	2	0	0	1	1	True
HIPS	1	59		1	0
HIPS	1	86		2	5	0.639	20	21232	0.088	50	True	True	21121	0.727	70	True	True	1	1		3	2	2	2	2	1	1	2	1	3	2	2	1	26.000	True	15	0	0	0	3	2	2	2	2	0	2	1	1	True
HIPS	2	71		14	0
HIPS	2	71		14	0
HIPS	2	73		1	14	0.899		21331	0.101	30	True	True	11111	1	999	False	True	1	1		3	2	9	2	1	1	1	3	1	3	1	1	1	35.000	True	13	1	0	0	3	2	1	3	0	0	1	1	1	True
HIPS	2	71		5	8	-0.519	-50	21121	0.727	90	True	True	23221	0.208	40	True	True	1	1		5	1	1	2	2	1	3	1	2	2	2	1	1	-9.000	True	20	1	2	2	3	2	2	0	1	1	2	2	2	True
HIPS	2	80		6	4	0.768		22233	-0.181	999	False	True	22221	0.587	85	True	True	2	2		2	1	2	2	2	2	2	2	2	3	2	3	1	19.000	True	6	0	0	0	1	1	1	0	0	0	1	1	1	True
HIPS	2	74		4	24
HIPS	2	56		3	0	0.590	30	21332	0.03	50	True	True	21222	0.62	80	True	True	1	1		3	2	2	2	2	1	1	3	2	3	2	2	2	16.000	True	16	0	0	0	3	2	2	1	1	3	2	2	0	True
HIPS	2	58		2	0			21231	0.159	999	False	True				False	False	1				2		2		1		2		3		1			True	16	0	0	0	4	2	2	2	2	1	1	1	1	False
HIPS	2	65		1	4			21222	0.62	50	True	True	99999		999	False	False	2	2		2	1	1	2	9	1	9	2	9	2	9	2	9	9.000	True	22	0	0	0	3	3	4	3	2	0	3	3	1	True
HIPS	1	69		2	3			21321	0.364	70	True	True				False	False	1				2		2		1		3		2		1			True	21	0	1	0	4	2	3	3	2	2	2	1	1	False
HIPS	2	82		4	0	0.590	30	22332	-0.074	30	True	True	22222	0.516	60	True	True	3	2		4	1	1	2	2	2	2	3	2	3	2	2	2	20.000	True	4	0	0	0	1	1	0	0	1	0	0	1	0	True
HIPS	2	76		6	4	1.003	4	22331	-0.003	56	True	True	11111	1	60	True	True	1	1		3	1	1	2	1	2	1	3	1	3	1	1	1	31.000	True	13	1	1	1	3	2	0	1	2	0	1	1	0	True
HIPS	1	58		2	0	0.811	14	22322	0.189	75	True	True	11111	1	89	True	True	1	1		2	2	2	2	1	2	1	3	1	2	1	2	1	36.000	True	12	1	0	1	1	1	1	2	1	0	2	2	0	True
HIPS	2	70		2	2			21231	0.159	47	True	True				False	False	1				1		2		1		2		3		1			True	18	0	2	0	4	1	2	2	2	0	2	2	1	False
HIPS	2	65		8	0			22231	0.055	70	True	True				False	False	1				1		2		2		2		3		1			True	13	0	1	1	2	2	2	0	2	0	1	1	1	False
HIPS	1	64		3	16			22332	-0.074	46	True	True				False	False	1				1		2		2		3		3		2			True	7	0	0	0	1	2	0	0	1	0	1	1	1	False
HIPS	1	70		2	0
HIPS	2	73		4	0			22222	0.516	55	True	True				False	False	2				1		2		2		2		2		2			True	17	1	2	1	2	1	1	2	2	1	1	2	1	False
HIPS	2	70		3	10	0.519	-20	22331	-0.003	50	True	True	22222	0.516	30	True	True	2	2		4	1	1	2	2	2	2	3	2	3	2	1	2	25.000	True	8	0	1	0	1	1	1	1	0	0	1	1	1	True
HIPS	2	83		21	0
HIPS	2	79		7	0	0.694	-10	22332	-0.074	80	True	True	21222	0.62	70	True	True	2	2		4	1	1	2	2	2	1	3	2	3	2	2	2	20.000	True	12	0	1	0	2	1	1	2	2	0	1	2	0	True
HIPS	2	51		2	0
HIPS	2	82		23	2	0.000	-25	21222	0.62	65	True	True	21222	0.62	40	True	True	2	2		4	1	1	2	2	1	1	2	2	2	2	2	2	8.000	True	19	0	1	1	4	1	1	3	2	0	2	3	1	True
HIPS	1	56		1	0	0.052	-45	12221	0.656	90	True	True	12212	0.708	45	True	True	1	1		3	2	2	1	1	2	2	2	2	2	1	1	2	31.000	True	11	0	0	0	0	2	0	4	1	0	2	1	1	True
HIPS	2	44		8	0	0.202	10	22232	-0.016	30	True	True	21223	0.186	40	True	True	1	1		5	1	2	2	2	2	1	2	2	3	2	2	3	11.000	True	9	0	0	0	2	1	2	1	1	0	1	1	0	True
HIPS	2	79		4	0
HIPS	2	86		2	0			21221	0.691	68	True	True				False	False	1				2		2		1		2		2		1			True	24	0	3	1	3	2	3	1	2	1	3	3	2	False
HIPS	1	44		5	0
HIPS	2	57		1	0
HIPS	1	71	17/06/2019	4	22	0.945		22231	0.055	43	True	True	11111	1	999	False	True	1	2		4	1	1	2	1	2	1	2	1	3	1	1	1	37.000	True	8	0	0	0	2	2	2	0	1	0	0	1	0	True
HIPS	1	63		6	7			99999		999	False	False	11211	0.883	80	True	True	1	1		3	2	2	9	1	9	1	9	2	9	1	9	1	18.000	True	25	2	2	2	2	2	2	2	3	3	2	2	1	True
HIPS	1	64		2	0
HIPS	2	75		12	0
HIPS	2	75		12	0
HIPS	2	78		3	4																														False	0	0	9	9	1	9	9	9	9	9	9	9	9	True
HIPS	2	79		7	4	0.694	-10	22331	-0.003	70	True	True	21221	0.691	60	True	True	2	2		4	1	1	2	2	2	1	3	2	3	2	1	1		False	0	0	9	9	1	9	9	9	9	9	9	9	9	True
HIPS	2	77		6	0	0.636	40	22231	0.055	20	True	True	21221	0.691	60	True	True	1	1		4	1	2	2	2	2	1	2	2	3	2	1	1	24.000	True	8	0	1	0	1	1	1	0	1	0	1	2	0	True
HIPS	2	76		7	17	0.000	5	22321	0.26	35	True	True	22321	0.26	40	True	True	2	2		5	1	1	2	2	2	2	3	3	2	2	1	1	5.000	True	23	1	4	2	2	2	2	2	2	1	2	2	1	True
HIPS	1	42		5	0	0.759	20	22232	-0.016	65	True	True	21212	0.743	85	True	True	1	1		1	2	1	2	2	2	1	2	2	3	1	2	2	27.000	True	14	1	0	0	2	1	1	2	2	1	2	1	1	True
HIPS	2	78		7	9
HIPS	2	60		3	0	0.795	45	22232	-0.016	50	True	True	21112	0.779	95	True	True	1	1		3	9	2	2	2	2	1	2	1	3	1	2	2	34.000	True	10	0	0	0	2	2	2	2	0	0	1	0	1	True
HIPS	1	55		5	7			21232	0.088	80	True	True				False	False	2				1		2		1		2		3		2			True	12	0	0	0	2	2	2	2	1	0	1	1	1	False
HIPS	1	40		1	1			21221	0.691	90	True	True				False	False	1				2		2		1		2		2		1			True	25	2	1	1	3	3	3	3	2	0	3	2	2	False
HIPS	2	90	15/05/2018	4	4			33332	-0.429	999	False	True				False	False	3				9		3		3		3		3		2			True	2	0	0	0	0	1	0	0	0	0	0	0	1	False
HIPS	2	75		3	0			21231	0.159	80	True	True	99999		999	False	False	1	1		3	1	2	2	9	1	9	2	9	3	9	1	9	5.000	True	19	1	1	0	3	1	2	2	3	2	2	1	1	True
HIPS	2	75		8	4
HIPS	1	84		4	2			99999		999	False	False	21212	0.743	65	True	True	2	2		2	1	1	9	2	9	1	9	2	9	1	9	2	26.000	True	8	0	0	1	1	1	1	1	0	1	1	1	0	True
HIPS	2	33		2	0	-0.168	-5	22232	-0.016	20	True	True	23332	-0.184	15	True	True	1	1		5	1	1	2	2	2	3	2	3	3	3	2	2		True	9	0	1	3	1	1	0	0	0	0	1	1	1	False
HIPS	1	76		2	0	0.263	15	22221	0.587	55	True	True	21111	0.85	70	True	True	1	1		3	1	1	2	2	2	1	2	1	2	1	1	1	24.000	True	20	1	1	3	2	1	1	3	2	1	2	2	1	True
HIPS	2	71		3	0	-0.532	25	22222	0.516	40	True	True	22232	-0.016	65	True	True	1	1		4	1	1	2	2	2	2	2	2	2	3	2	2	2.000	True	18	1	2	2	2	1	1	2	2	1	1	2	1	True
HIPS	2	72		3	0	0.945	42	22231	0.055	48	True	True	11111	1	90	True	True	1	1		3	1	2	2	1	2	1	2	1	3	1	1	1	31.000	True	12	0	1	0	2	2	0	1	2	0	2	1	1	True
HIPS	2	79		9	4
HIPS	1	85	25/12/2019	10	8	0.532	5	22232	-0.016	30	True	True	22222	0.516	35	True	True	1	1		4	1	1	2	2	2	2	2	2	3	2	2	2	12.000	True	4	0	0	0	1	1	0	0	0	0	1	1	0	True
HIPS	2	78	28/04/2020	7	4			21132	0.124	999	False	True				False	False	2				1		2		1		1		3		2			True	13	0	2	1	3	2	1	0	0	0	2	2	0	False
HIPS	1	68		1	4	0.601	-5	21231	0.159	75	True	True	11221	0.76	70	True	True	1	1		3	1	2	2	1	1	1	2	2	3	2	1	1	16.000	True	21	1	2	0	3	2	2	2	3	0	2	2	2	True
HIPS	1	72		2	0	0.104	15	22221	0.587	70	True	True	21221	0.691	85	True	True	1	1		2	9	2	2	2	2	1	2	2	2	2	1	1	21.000	True	20	1	0	2	3	2	1	2	2	0	3	2	2	True
HIPS	1	65		2	2	0.532	0	21231	0.159	70	True	True	21221	0.691	70	True	True	1	1		3	2	2	2	2	1	1	2	2	3	2	1	1	18.000	True	17	0	0	1	2	2	2	3	2	0	2	1	2	True
HIPS	2	49		3	0	0.000	20	21221	0.691	50	True	True	21221	0.691	70	True	True	2	2		3	2	2	2	2	1	1	2	2	2	2	1	1	21.000	True	16	1	1	1	2	1	2	2	2	0	1	2	1	True
HIPS	1	71		1	4																														True	26	1	2	3	3	2	2	2	3	2	2	3	1	False
HIPS	2	60		34	13
HIPS	2	72		2	2
HIPS	2	61		10	0
HIPS	2	69		3	0	0.776	50	22232	-0.016	40	True	True	11221	0.76	90	True	True	1	1		2	1	1	2	1	2	1	2	2	3	2	2	1	36.000	True	5	0	0	0	1	1	0	1	0	0	1	1	0	True
HIPS	2	70		3	14			22232	-0.016	50	True	True				False	False	2				1		2		2		2		3		2			True	16	0	2	2	2	2	1	1	1	1	1	2	1	False
HIPS	2	84		2	4	0.776	14	22232	-0.016	65	True	True	11221	0.76	79	True	True	1	1		3	1	2	2	1	2	1	2	2	3	2	2	1	26.000	True	14	0	1	0	2	2	2	2	2	0	1	1	1	True
HIPS	2	69		2	0	0.140	14	21122	0.656	76	True	True	11121	0.796	90	True	True	2	2		1	2	2	2	1	1	1	1	1	2	2	2	1	22.000	True	21	0	1	1	3	1	1	4	2	2	2	2	2	True
HIPS	1	60		1	4
HIPS	2	74		3	0
HIPS	2	79		7	0			22232	-0.016	90	True	True				False	False	1				1		2		2		2		3		2			True	10	0	1	1	1	1	1	1	1	0	1	1	1	False
HIPS	1	79		3	9			22332	-0.074	25	True	True				False	False	1				1		2		2		3		3		2			True	4	0	0	0	1	1	1	1	0	0	0	0	0	False
HIPS	2	66		4	0	0.000	-5	22221	0.587	80	True	True	22221	0.587	75	True	True	1	1		3	2	2	2	2	2	2	2	2	2	2	1	1	7.000	True	20	1	0	1	2	2	1	2	2	2	3	2	2	True
HIPS	1	70		3	3			22221	0.587	55	True	True				False	False	1				2		2		2		2		2		1			True	28	1	2	2	3	4	2	4	2	1	3	2	2	False
HIPS	2	77		7	0
HIPS	1	51		2	0			22292		48	True	False				False	False	1				1		2		2		2		9		2			True	9	0	0	0	1	2	0	1	2	0	1	1	1	False
HIPS	2	81		3	10	0.655	-20	21231	0.159	70	True	True	21211	0.814	50	True	True	2	2		4	2	1	2	2	1	1	2	2	3	1	1	1		True	8	0	0	0	3	1	0	3	0	0	0	1	0	False
HIPS	1	74		3	0	0.432	31	21321	0.364	29	True	True	11121	0.796	60	True	True	1	1		3	1	2	2	1	1	1	3	1	2	2	1	1	24.000	True	14	1	0	1	2	1	1	2	2	0	1	2	1	True
HIPS	2	58		2	0																														True	25	1	2	3	3	2	2	2	2	2	2	2	2	False
HIPS	1	71		5	4	0.327	20	22322	0.189	30	True	True	22222	0.516	50	True	True	1	1		5	1	1	2	2	2	2	3	2	2	2	2	2	4.000	True	12	1	2	1	1	1	2	0	2	1	0	1	0	True
HIPS	1	54		2	1			21222	0.62	65	True	True				False	False	1				2		2		1		2		2		2			True	25	2	0	1	3	3	3	3	2	1	3	3	1	False
HIPS	1	63		3	9		80	22333	-0.239	10	True	True	11991		90	True	False	2	2		9	2	2	2	1	2	1	3	9	3	9	3	1	32.000	True	6	0	0	0	1	1	1	1	0	0	1	1	0	True
HIPS	2	54		7	0
HIPS	1	84		3	13	0.532	45	22232	-0.016	20	True	True	22222	0.516	65	True	True	1	1		4	1	1	2	2	2	2	2	2	3	2	2	2	16.000	True	9	0	0	1	2	1	0	0	1	1	1	1	1	True
HIPS	2	80		4	0			22323	0.024	40	True	True				False	False	2				2		2		2		3		2		3			True	10	0	4	0	2	0	2	0	0	0	0	2	0	False
HIPS	1	66		2	8			22232	-0.016	42	True	True				False	False	1				1		2		2		2		3		2			True	9	0	0	0	2	2	0	1	2	0	0	1	1	False
HIPS	2	58		2	3
HIPS	2	77		10	3	0.263	-20	22331	-0.003	70	True	True	22321	0.26	50	True	True	1	1		9	2	1	2	2	2	2	3	3	3	2	1	1	5.000	True	4	0	0	0	2	1	0	0	0	0	0	1	0	True
HIPS	2	63		4	1
HIPS	2	55		1	4			99999		999	False	False	11111	1	100	True	True	1	1		1	1	2	9	1	9	1	9	1	9	1	9	1		True	13	4	2	0	3	1	1	0	0	0	1	1	0	False
HIPS	2	58		3	0	0.000	10	22221	0.587	60	True	True	22221	0.587	70	True	True	1	1		3	2	2	2	2	2	2	2	2	2	2	1	1	25.000	True	18	0	2	1	2	1	1	2	2	2	2	2	1	True
HIPS	2	58		2	0	0.309	10	21221	0.691	80	True	True	11111	1	90	True	True	1	1		2	2	2	2	1	1	1	2	1	2	1	1	1	26.000	True	20	0	0	0	2	3	2	3	4	0	2	2	2	True
HIPS	2	66		1	0
HIPS	2	68		3	0	0.957	40	22332	-0.074	50	True	True	11211	0.883	90	True	True	1	1		1	1	2	2	1	2	1	3	2	3	1	2	1	37.000	True	7	0	1	0	1	1	0	1	1	0	1	1	0	True
HIPS	1	81		5	4	0.000		22222	0.516	30	True	True	22222	0.516	999	False	True	1	1		4	1	1	2	2	2	2	2	2	2	2	2	2	10.000	True	18	0	0	2	3	2	3	0	3	0	2	2	1	True
HIPS	1	59		1	0	0.192	-10	21122	0.656	85	True	True	11112	0.848	75	True	True	1	1		2	2	2	2	1	1	1	1	1	2	1	2	2	13.000	True	33	1	3	2	3	3	2	3	3	3	4	3	3	True
HIPS	1	83		9	8	0.227	18	22221	0.587	52	True	True	21211	0.814	70	True	True	2	2		3	1	9	2	2	2	1	2	2	2	1	1	1	15.000	True	19	0	1	2	2	2	1	2	3	1	2	2	1	True
HIPS	2	77		3	0			22333	-0.239	999	False	True				False	False	2				1		2		2		3		3		3			True	3	0	0	0	1	1	1	0	0	0	0	0	0	False
HIPS	1	51		1	0			21122	0.656	85	True	True				False	False	2				2		2		1		1		2		2			True	26	0	0	2	4	3	3	4	4	0	3	3	0	False
HIPS	1	47		2	0	0.380	20	21222	0.62	60	True	True	11111	1	80	True	True	1	1		2	2	2	2	1	1	1	2	1	2	1	2	1	24.000	True	24	1	2	0	2	2	2	3	3	0	3	3	3	True
HIPS	2	69		2	4
HIPS	1	72		3	1	1.003	9	22331	-0.003	71	True	True	11111	1	80	True	True	1	1		3	1	2	2	1	2	1	3	1	3	1	1	1	32.000	True	13	0	2	1	2	1	0	2	1	0	2	1	1	True
HIPS	2	72		3	0	0.736		11131	0.264	999	False	True	11111	1	100	True	True	1	1		1	1	2	1	1	1	1	1	1	3	1	1	1	36.000	True	12	0	0	0	3	2	1	2	0	0	2	1	1	True
HIPS	2	52		2	0
HIPS	2	81		16	4	0.413		33331	-0.358	999	False	True	22231	0.055	40	True	True	2	2		3	9	1	3	2	3	2	3	2	3	3	1	1		False	0	0	0	0	9	1	0	0	0	9	0	2	9	True
HIPS	1	77		2	4	0.000	5	21221	0.691	50	True	True	21221	0.691	55	True	True	1	1		4	1	2	2	2	1	1	2	2	2	2	1	1	4.000	True	22	1	1	2	2	2	2	3	2	1	2	2	2	True
HIPS	2	74		4	13
HIPS	2	78		3	0	0.590	0	22331	-0.003	50	True	True	22221	0.587	50	True	True	2	2		4	1	1	2	2	2	2	3	2	3	2	1	1	12.000	True	12	0	1	1	2	2	0	1	2	0	1	1	1	True
HIPS	2	70		4	4	0.373	50	23333	-0.349	0	True	True	22323	0.024	50	True	True	1	1		4	1	1	2	2	3	2	3	3	3	2	3	3	15.000	True	1	0	0	0	0	1	0	0	0	0	0	0	0	True
HIPS	1	57		1	0	0.707	45	21322	0.293	35	True	True	11111	1	80	True	True	2	2		3	9	2	2	1	1	1	3	1	2	1	2	1	24.000	True	23	0	2	2	2	2	2	2	3	1	2	4	1	True
HIPS	2	70		21	4	0.461	-33	22231	0.055	83	True	True	22222	0.516	50	True	True	1	1		3	1	1	2	2	2	2	2	2	3	2	1	2	21.000	True	6	0	0	0	1	1	1	0	0	0	1	1	1	True
HIPS	2	80	17/07/2018	1	14			21231	0.159	62	True	True				False	False	2				1		2		1		2		3		1			True	15	0	1	1	4	1	0	3	1	0	0	3	1	False
HIPS	2	59		2	0	0.380	15	21222	0.62	75	True	True	11111	1	90	True	True	1	1		3	2	2	2	1	1	1	2	1	2	1	2	1	28.000	True	18	1	1	1	2	2	2	2	2	0	2	2	1	True
HIPS	2	74		2	0	0.812	14	22232	-0.016	61	True	True	11121	0.796	75	True	True	1	1		3	2	2	2	1	2	1	2	1	3	2	2	1	27.000	True	13	1	0	0	2	1	1	2	1	1	2	1	1	True
HIPS	2	87		16	0			21222	0.62	70	True	True				False	False	2				1		2		1		2		2		2			True	18	0	1	1	3	2	2	0	2	1	2	3	1	False
HIPS	2	76		2	4	0.105	15	21221	0.691	65	True	True	11121	0.796	80	True	True	1	1		3	1	2	2	1	1	1	2	1	2	2	1	1	20.000	True	28	1	2	4	3	2	3	3	2	1	2	3	2	True
HIPS	2	64		2	0	0.309	50	21221	0.691	50	True	True	11111	1	100	True	True	1	1		2	1	2	2	1	1	1	2	1	2	1	1	1	27.000	True	20	1	1	1	2	2	2	2	3	0	2	2	2	True
HIPS	2	71		2	5	0.799	12	22331	-0.003	80	True	True	11121	0.796	92	True	True	1	1		3	1	1	2	1	2	1	3	1	3	2	1	1	25.000	True	8	0	1	0	2	1	1	0	1	0	1	1	0	True
HIPS	2	84		7	0	0.970	10	21332	0.03	80	True	True	11111	1	90	True	True	2	2		2	2	2	2	1	1	1	3	1	3	1	2	1	28.000	True	15	0	1	2	3	2	2	1	1	0	1	1	1	True
HIPS	2	84		5	10	0.296	8	22331	-0.003	15	True	True	21322	0.293	23	True	True	2	2		4	2	2	2	2	2	1	3	3	3	2	1	2	18.000	True	3	0	0	0	1	1	0	0	0	0	1	0	0	True
HIPS	2	68		3	0	0.811	20	22322	0.189	50	True	True	11111	1	70	True	True	1	1		3	1	2	2	1	2	1	3	1	2	1	2	1	38.000	True	9	0	0	0	1	1	1	1	2	0	1	1	1	True
HIPS	2	82		7	5	0.000	10	22332	-0.074	50	True	True	22332	-0.074	60	True	True	1	9		9	1	9	2	2	2	2	3	3	3	3	2	2	3.000	True	4	0	0	0	1	1	1	0	0	0	0	1	0	True
HIPS	1	63		1	3	-0.071	-5	22221	0.587	50	True	True	22222	0.516	45	True	True	1	1		4	2	2	2	2	2	2	2	2	2	2	1	2	-1.000	True	32	1	4	2	3	2	0	4	3	3	4	3	3	True
HIPS	1	36		3	0			22222	0.516	999	False	True				False	False	1				1		2		2		2		2		2			True	13	0	4	1	1	1	0	0	3	1	1	1	0	False
HIPS	2	59		3	0	0.209	20	22221	0.587	60	True	True	11121	0.796	80	True	True	1	1		2	2	2	2	1	2	1	2	1	2	2	1	1	17.000	True	19	0	1	0	2	2	3	3	2	1	2	1	2	True
HIPS	1	60		2	0	0.603	-50	22232	-0.016	80	True	True	22221	0.587	30	True	True	1	1		4	1	1	2	2	2	2	2	2	3	2	2	1		True	14	0	1	1	1	1	2	2	2	0	2	1	1	False
HIPS	1	59		1	0	0.567	90	11321	0.433	10	True	True	11111	1	100	True	True	1	1		1	2	2	1	1	1	1	3	1	2	1	1	1	10.000	True	38	2	0	4	4	4	4	4	4	1	4	4	3	True
HIPS	1	66		1	4	0.413		22221	0.587	95	True	True	11111	1	999	False	True	1	1		1	2	2	2	1	2	1	2	1	2	1	1	1	18.000	True	30	1	4	3	2	2	2	3	3	3	2	3	2	True
HIPS	2	75		2	0			21222	0.62	68	True	True	21912		999	False	False	1	1		4	9	9	2	2	1	1	2	9	2	1	2	2	21.000	True	25	1	3	2	4	3	1	2	2	0	3	3	1	True
HIPS	2	82		7	1			21221	0.691	90	True	True				False	False	1				1		2		1		2		2		1			False	0	1	9	9	3	9	9	9	9	9	9	9	9	False
HIPS	2	86	13/04/2019	3	0	1.016	30	22232	-0.016	50	True	True	11111	1	80	True	True	2	2		3	1	2	2	1	2	1	2	1	3	1	2	1	34.000	True	8	0	1	0	1	1	1	0	0	1	1	1	1	True
HIPS	1	68		3	0			11111	1	79	True	True				False	False	1				2		1		1		1		1		1			True	48	4	4	4	4	4	4	4	4	4	4	4	4	False
HIPS	2	53		3	0
HIPS	2	42		3	0	1.003	50	22331	-0.003	50	True	True	11111	1	100	True	True	1	1		1	2	2	2	1	2	1	3	1	3	1	1	1	42.000	True	4	0	0	0	1	1	0	0	0	0	1	1	0	True
HIPS	1	54		1	0			22232	-0.016	30	True	True				False	False	2				2		2		2		2		3		2			True	21	1	1	1	3	2	2	2	3	1	2	1	2	False
HIPS	1	84		7	10
HIPS	1	71		2	4			22333	-0.239	90	True	True				False	False	1				1		2		2		3		3		3			True	5	0	0	0	2	2	0	0	0	0	0	1	0	False
HIPS	1	69		2	4
HIPS	2	62		2	1
HIPS	2	63		11	1
HIPS	2	63		11	1
HIPS	2	72		2	0			21222	0.62	70	True	True				False	False	1				2		2		1		2		2		2		-6.000	True	26	1	1	1	4	2	3	1	3	3	3	2	2	True
HIPS	2	73		3	0		-10	21221	0.691	50	True	True	22229		40	True	False	1	1		2	2	2	2	2	1	2	2	2	2	2	1	9	-6.000	True	26	1	1	1	4	2	3	1	3	3	3	2	2	True
HIPS	2	61		3	0	0.309	35	21221	0.691	60	True	True	11111	1	95	True	True	1	1		3	2	2	2	1	1	1	2	1	2	1	1	1	28.000	True	15	0	1	1	2	2	2	0	2	0	1	2	2	True
HIPS	2	68		6	4	0.000	33	21221	0.691	27	True	True	21221	0.691	60	True	True	1	1		2	1	9	2	2	1	1	2	2	2	2	1	1	22.000	True	14	0	1	0	2	2	2	1	2	1	2	1	0	True
HIPS	1	79		5	0	0.000	-20	22231	0.055	80	True	True	22231	0.055	60	True	True	1	1		3	2	2	2	2	2	2	2	2	3	3	1	1		True	13	0	0	2	2	1	2	1	2	0	2	1	0	False
HIPS	2	64		7	4
HIPS	2	51		1	5			22231	0.055	80	True	True				False	False	2				1		2		2		2		3		1			True	14	0	1	0	1	2	2	2	2	1	1	1	1	False
HIPS	1	60		8	1			22231	0.055	55	True	True				False	False	1				1		2		2		2		3		1			True	8	0	0	0	2	1	1	0	1	0	2	1	0	False
HIPS	1	86		12	5			99999		999	False	False	21111	0.85	90	True	True	1	1		3	1	2	9	2	9	1	9	1	9	1	9	1	20.000	True	24	1	3	3	3	2	3	0	2	3	1	2	1	True
HIPS	1	75		3	4	0.484	10	22222	0.516	70	True	True	11111	1	80	True	True	1	1		3	1	2	2	1	2	1	2	1	2	1	2	1	25.000	True	21	1	2	1	2	2	2	2	2	0	3	3	1	True
HIPS	2	81		3	4
HIPS	2	68		7	4	0.309	9	21221	0.691	80	True	True	11111	1	89	True	True	2	2		2	2	2	2	1	1	1	2	1	2	1	1	1	18.000	True	29	0	2	3	4	3	2	4	3	1	3	3	1	True
HIPS	2	80		5	3			21221	0.691	75	True	True				False	False	1				2		2		1		2		2		1			True	23	2	4	0	2	2	2	2	1	2	1	3	2	False
HIPS	2	42		1	0	0.945	0	22231	0.055	100	True	True	11111	1	100	True	True	1	1		1	2	2	2	1	2	1	2	1	3	1	1	1	41.000	True	5	0	0	0	1	1	1	1	0	0	1	0	0	True
HIPS	1	56		3	0	0.841	30	21231	0.159	50	True	True	11111	1	80	True	True	1	1		2	2	2	2	1	1	1	2	1	3	1	1	1	29.000	True	18	0	2	1	3	2	1	2	3	0	1	2	1	True
HIPS	1	71		11	0
HIPS	1	82	09/06/2018	13	9			22331	-0.003	95	True	True				False	False	1				1		2		2		3		3		1			True	8	0	0	2	2	2	0	0	0	0	1	1	0	False
HIPS	1	68		1	0	0.945	-5	22231	0.055	75	True	True	11111	1	70	True	True	1	1		3	1	1	2	1	2	1	2	1	3	1	1	1	14.000	True	17	1	0	1	2	1	1	2	2	1	2	2	2	True
HIPS	2	61		2	0	0.957	20	22332	-0.074	50	True	True	11211	0.883	70	True	True	1	9		9	1	2	2	1	2	1	3	2	3	1	2	1	39.000	True	6	0	1	0	1	1	0	1	0	0	1	1	0	True
HIPS	2	46		2	7			22232	-0.016	50	True	True				False	False	1				1		2		2		2		3		2			True	9	0	0	0	2	1	0	1	2	0	1	2	0	False
HIPS	2	65		9	0
HIPS	1	80		1	6	0.173	20	22221	0.587	50	True	True	11221	0.76	70	True	True	1	1		9	9	2	2	1	2	1	2	2	2	2	1	1	27.000	True	13	1	1	0	2	1	2	0	2	0	2	1	1	True
HIPS	2	68		2	3		40	22233	-0.181	10	True	True	22129		50	True	False	1	1		4	1	1	2	2	2	2	2	1	3	2	3	9	30.000	True	5	0	0	0	1	1	0	0	0	0	1	1	1	True
HIPS	2	79		11	0
HIPS	1	77		2	9	-0.327		22221	0.587	999	False	True	22321	0.26	999	False	True	1	1		4	9	1	2	2	2	2	2	3	2	2	1	1	13.000	True	17	1	1	1	2	2	2	2	1	0	2	2	1	True
HIPS	1	77		2	3	0.071	11	22222	0.516	49	True	True	22221	0.587	60	True	True	1	1		4	2	1	2	2	2	2	2	2	2	2	2	1	0.000	True	21	1	2	2	2	2	1	3	2	1	2	2	1	True
HIPS	2	65		2	0	0.532		21231	0.159	999	False	True	21221	0.691	80	True	True	1	1		3	1	2	2	2	1	1	2	2	3	2	1	1	21.000	True	16	0	1	0	3	1	2	2	2	1	1	2	1	True
HIPS	2	88		9	0
HIPS	1	62		7	1
HIPS	2	78		2	4			22232	-0.016	69	True	True				False	False	1				1		2		2		2		3		2			True	11	0	0	0	2	2	3	0	0	1	1	1	1	False
HIPS	2	85		3	0		-4	99999		80	True	False	11121	0.796	76	True	True	9	2		3	1	9	9	1	9	1	9	1	9	2	9	1		False	0	9	9	9	9	9	9	9	9	9	9	9	9	True
HIPS	2	73		5	1			22221	0.587	75	True	True	99999		999	False	False	2	9		9	2	2	2	9	2	9	2	9	2	9	1	9	16.000	True	17	1	1	1	2	2	2	2	2	0	2	1	1	True
HIPS	2	50		1	0	0.367	45	22222	0.516	50	True	True	11211	0.883	95	True	True	1	1		1	2	2	2	1	2	1	2	2	2	1	2	1	25.000	True	19	1	0	0	2	2	2	2	3	1	2	3	1	True
HIPS	1	42		2	0			22221	0.587	73	True	True				False	False	1				2		2		2		2		2		1			True	20	1	1	1	2	2	2	2	2	1	2	3	1	False
HIPS	1	55		2	1
HIPS	2	68		14	8
HIPS	2	93		2	0	0.450	-14	21321	0.364	70	True	True	21211	0.814	56	True	True	2	2		3	1	2	2	2	1	1	3	2	2	1	1	1	20.000	True	19	1	1	1	3	2	2	2	2	0	2	2	1	True
HIPS	2	67		4	0
HIPS	2	71		2	0	0.413	5	22221	0.587	80	True	True	11111	1	85	True	True	1	1		2	1	2	2	1	2	1	2	1	2	1	1	1	26.000	True	21	1	2	2	3	2	1	3	2	0	2	2	1	True
HIPS	1	74		22	1
HIPS	2	83		2	0	0.434	-10	11322	0.362	80	True	True	11121	0.796	70	True	True	4	4		2	1	1	1	1	1	1	3	1	2	2	2	1	8.000	True	22	1	2	1	4	2	3	0	2	2	2	2	1	True
HIPS	2	60		1	0
HIPS	2	63	21/10/2019	1	0			99999		999	False	False	11111	1	91	True	True	1	1		2	2	2	9	1	9	1	9	1	9	1	9	1	28.000	True	18	1	1	2	2	2	1	2	1	0	3	2	1	True
HIPS	2	62		1	0	0.280	-5	22222	0.516	85	True	True	11121	0.796	80	True	True	1	1		3	2	2	2	1	2	1	2	1	2	2	2	1	18.000	True	24	0	2	1	3	2	3	3	2	2	2	2	2	True
HIPS	1	73		1	0	0.000	10	11121	0.796	80	True	True	11121	0.796	90	True	True	1	1		2	1	2	1	1	1	1	1	1	2	2	1	1	15.000	True	28	1	2	1	4	3	3	4	1	0	3	4	2	True
HIPS	2	68		7	0
HIPS	2	75		5	10	0.590	-15	21331	0.101	90	True	True	21221	0.691	75	True	True	1	1		3	2	2	2	2	1	1	3	2	3	2	1	1	5.000	True	13	1	0	0	4	2	1	0	2	0	1	1	1	True
HIPS	2	75		5	10	0.590	-15	21331	0.101	90	True	True	21221	0.691	75	True	True	1	1		3	2	2	2	2	1	1	3	2	3	2	1	1	5.000	True	13	1	0	0	4	2	1	0	2	0	1	1	1	True
HIPS	2	75		3	0			22232	-0.016	50	True	True				False	False	1				1		2		2		2		3		2			True	13	0	1	0	2	1	2	1	1	1	2	1	1	False
HIPS	2	70		3	0	1.016	5	22232	-0.016	70	True	True	11111	1	75	True	True	1	1		3	1	2	2	1	2	1	2	1	3	1	2	1	29.000	True	9	0	0	0	1	1	1	1	2	0	1	1	1	True
HIPS	1	58		2	4			11221	0.76	88	True	True				False	False	1				2		1		1		2		2		1			True	30	1	2	2	3	2	3	4	3	1	4	3	2	False
HIPS	2	79		4	0			22232	-0.016	30	True	True				False	False	2				2		2		2		2		3		2			True	8	0	0	0	1	1	1	1	2	0	1	1	0	False
HIPS	1	77		2	10	0.309	15	21221	0.691	80	True	True	11111	1	95	True	True	1	1		2	1	2	2	1	1	1	2	1	2	1	1	1	29.000	True	19	1	1	1	3	2	2	2	1	0	2	2	2	True
HIPS	2	85		3	0			22232	-0.016	30	True	True	99999		999	False	False	2	2		3	1	1	2	9	2	9	2	9	3	9	2	9	15.000	True	11	0	1	1	1	1	2	1	1	0	0	2	1	True
HIPS	2	61		3	0	0.104	-15	22222	0.516	75	True	True	21222	0.62	60	True	True	2	2		4	2	2	2	2	2	1	2	2	2	2	2	2	-2.000	True	24	1	0	0	4	3	3	3	3	1	3	2	1	True
HIPS	1	71		2	3	0.309	0	21221	0.691	90	True	True	11111	1	90	True	True	1	1		2	2	2	2	1	1	1	2	1	2	1	1	1	13.000	True	35	1	3	4	4	2	3	4	3	3	3	2	3	True
HIPS	2	84		8	3	0.090		11221	0.76	999	False	True	21111	0.85	55	True	True	1	1		2	9	2	1	2	1	1	2	1	2	1	1	1	12.000	True	32	1	2	2	3	4	3	4	1	3	2	4	3	True
HIPS	2	86		4	0
HIPS	2	69		12	0
HIPS	2	77		9	14
HIPS	2	77		3	0	0.159	15	21222	0.62	70	True	True	21112	0.779	85	True	True	2	2		2	2	2	2	2	1	1	2	1	2	1	2	2	22.000	True	26	1	2	2	3	2	2	3	3	1	2	3	2	True
HIPS	1	73		1	0	0.105	-10	21221	0.691	85	True	True	11121	0.796	75	True	True	1	1		3	2	2	2	1	1	1	2	1	2	2	1	1	18.000	True	30	1	3	3	3	3	3	3	2	2	3	2	2	True
HIPS	1	81	09/05/2020	1	4			11121	0.796	61	True	True				False	False	1				2		1		1		1		2		1			True	37	3	3	2	4	3	3	4	2	3	3	4	3	False
HIPS	2	63		2	0	0.636		22231	0.055	999	False	True	21221	0.691	90	True	True	1	1		1	1	2	2	2	2	1	2	2	3	2	1	1		True	22	0	1	0	4	2	2	2	2	3	2	2	2	False
HIPS	2	64		1	0			21221	0.691	70	True	True				False	False	1				2		2		1		2		2		1			True	22	0	1	0	4	2	2	2	2	3	2	2	2	False
HIPS	2	78		6	1	0.230	5	21222	0.62	60	True	True	21111	0.85	65	True	True	2	2		3	2	2	2	2	1	1	2	1	2	1	2	1	11.000	True	29	2	4	2	3	2	2	2	2	3	2	3	2	True
HIPS	2	66		6	4
HIPS	2	43		1	4			22222	0.516	30	True	True				False	False	1				1		2		2		2		2		2			True	9	1	0	0	1	1	1	1	1	0	1	2	0	False
HIPS	2	74		3	2	0.823	30	23332	-0.184	20	True	True	22212	0.639	50	True	True	1	1		3	1	1	2	2	3	2	3	2	3	1	2	2		True	9	1	0	4	1	1	0	0	1	0	0	1	0	False
HIPS	1	77		3	0	0.636	-14	22231	0.055	15	True	True	21221	0.691	1	True	True	1	1		3	1	1	2	2	2	1	2	2	3	2	1	1		True	13	1	0	2	1	1	1	2	2	0	1	1	1	False
HIPS	2	81		4	3	0.000	-10	21222	0.62	60	True	True	21222	0.62	50	True	True	1	9		9	1	1	2	2	1	1	2	2	2	2	2	2	1.000	True	25	1	1	2	2	2	3	3	3	2	2	2	2	True
HIPS	2	85		2	0
HIPS	2	75		3	0	0.765	-9	22332	-0.074	79	True	True	21221	0.691	70	True	True	2	2		3	2	2	2	2	2	1	3	2	3	2	2	1	19.000	True	9	0	0	0	2	1	2	1	1	0	1	1	0	True
HIPS	2	90		6	0			22232	-0.016	30	True	True				False	False	2				1		2		2		2		3		2			True	7	0	1	0	3	1	0	0	0	0	0	1	1	False
HIPS	1	74		4	0		30	22332	-0.074	50	True	True	21291		80	True	False	1	1		2	1	1	2	2	2	1	3	2	3	9	2	1	34.000	True	9	0	1	0	1	1	1	1	1	0	1	1	1	True
HIPS	1	65		3	4			22321	0.26	80	True	True				False	False	1				1		2		2		3		2		1			True	9	1	1	2	2	1	0	0	1	0	0	1	0	False
HIPS	2	82		3	0	0.173	20	22222	0.516	65	True	True	11222	0.689	85	True	True	2	2		3	2	2	2	1	2	1	2	2	2	2	2	2	11.000	True	30	1	4	3	3	2	2	2	3	3	2	3	2	True
HIPS	2	62		9	0
HIPS	2	46		9	0
HIPS	1	60		2	1	-0.104	-38	11221	0.76	98	True	True	12221	0.656	60	True	True	1	1		3	2	2	1	1	1	2	2	2	2	2	1	1	1.000	True	38	1	4	4	4	4	2	4	3	3	4	3	2	True
HIPS	2	50		2	0	1.016	45	22232	-0.016	45	True	True	11111	1	90	True	True	1	1		2	1	2	2	1	2	1	2	1	3	1	2	1	28.000	True	15	1	1	0	2	2	1	1	2	0	2	2	1	True
HIPS	1	66		2	11			22333	-0.239	50	True	True				False	False	1				1		2		2		3		3		3			True	4	0	0	0	1	1	1	0	0	0	1	0	0	False
HIPS	2	71		8	2	0.000		21221	0.691	80	True	True	21221	0.691	999	False	True	2	2		4	1	1	2	2	1	1	2	2	2	2	1	1	10.000	True	30	1	2	3	3	3	3	2	4	2	2	3	2	True
HIPS	2	81		3	0
HIPS	2	71		2	4	0.240	0	11221	0.76	90	True	True	11111	1	90	True	True	2	2		2	1	2	1	1	1	1	2	1	2	1	1	1	3.000	True	38	2	3	3	3	3	3	4	4	3	4	3	3	True
HIPS	2	82		9	0
HIPS	1	80		2	4	0.000	40	22222	0.516	30	True	True	22222	0.516	70	True	True	2	2		3	1	1	2	2	2	2	2	2	2	2	2	2	23.000	True	16	0	2	0	2	2	2	2	1	0	2	2	1	True
HIPS	1	71		2	0	0.945	10	22231	0.055	85	True	True	11111	1	95	True	True	1	1		1	2	2	2	1	2	1	2	1	3	1	1	1	29.000	True	14	0	0	0	2	1	1	3	3	0	2	1	1	True
HIPS	2	71		3	4			99999		999	False	False	11211	0.883	58	True	True	1	1		3	1	2	9	1	9	1	9	2	9	1	9	1	28.000	True	10	0	2	0	0	1	0	1	3	0	1	1	1	True
HIPS	1	77		8	0
HIPS	2	61		4	1	0.841	-5	21231	0.159	90	True	True	11111	1	85	True	True	1	1		2	2	2	2	1	1	1	2	1	3	1	1	1	23.000	True	20	0	2	2	3	1	2	2	2	1	3	1	1	True
HIPS	2	72		6	5	0.486	5	21332	0.03	30	True	True	22222	0.516	35	True	True	1	1		3	1	1	2	2	1	2	3	2	3	2	2	2	27.000	True	6	0	0	0	1	1	3	0	0	0	0	1	0	True
HIPS	2	76		1	7			22232	-0.016	70	True	True				False	False	2				2		2		2		2		3		2			True	6	0	0	0	1	1	1	1	1	0	1	0	0	False
HIPS	1	40		7	1	0.263		23332	-0.184	999	False	True	23322	0.079	20	True	True	1	1		5	1	1	2	2	3	3	3	3	3	2	2	2	16.000	True	9	0	1	1	2	2	0	0	2	0	0	1	0	True
HIPS	2	71		3	0		54	22232	-0.016	36	True	True	92212		90	True	False	1	1		4	1	1	2	9	2	2	2	2	3	1	2	2	30.000	True	10	0	1	0	2	1	0	0	2	1	1	1	1	True
HIPS	2	69		3	0	1.074	10	22332	-0.074	80	True	True	11111	1	90	True	True	1	1		2	2	2	2	1	2	1	3	1	3	1	2	1	38.000	True	9	0	0	0	2	1	0	1	2	0	2	1	0	True
HIPS	1	77		2	0	0.912		21232	0.088	65	True	True	11111	1	999	False	True	1	1		2	2	2	2	1	1	1	2	1	3	1	2	1	35.000	True	12	0	0	0	2	1	2	2	1	0	2	1	1	True
HIPS	2	92		8	3			22332	-0.074	80	True	True				False	False	2				1		2		2		3		3		2			True	5	2	0	0	1	1	1	0	0	0	0	0	0	False
HIPS	2	44		1	0	0.736	70	11131	0.264	30	True	True	11111	1	100	True	True	1	1		1	2	2	1	1	1	1	1	1	3	1	1	1	32.000	True	16	0	0	0	2	2	2	2	2	0	2	3	1	True
HIPS	1	72		2	0	0.413	30	22221	0.587	50	True	True	11111	1	80	True	True	2	2		2	1	2	2	1	2	1	2	1	2	1	1	1	20.000	True	25	2	2	3	2	3	2	3	2	0	3	2	1	True
HIPS	1	64		3	0	0.309	10	21221	0.691	70	True	True	11111	1	80	True	True	1	1		3	2	2	2	1	1	1	2	1	2	1	1	1	21.000	True	27	1	2	2	3	2	3	2	3	1	3	3	2	True
HIPS	1	72		2	2
HIPS	2	64		2	0	0.707	-16	21322	0.293	86	True	True	11111	1	70	True	True	1	1		3	2	2	2	1	1	1	3	1	2	1	2	1	18.000	True	30	1	1	1	4	2	3	3	4	3	3	2	3	True
HIPS	2	71		2	0	0.743	40	22232	-0.016	40	True	True	21121	0.727	80	True	True	1	1		3	1	1	2	2	2	1	2	1	3	2	2	1	24.000	True	17	1	2	2	2	2	1	2	0	0	2	2	1	True
HIPS	1	78	04/04/2019	5	13
HIPS	1	78	04/04/2019	5	13
HIPS	1	42		18	0
HIPS	2	70		2	3	-0.532	0	22222	0.516	50	True	True	22232	-0.016	50	True	True	1	1		5	1	1	2	2	2	2	2	2	2	3	2	2	2.000	True	16	0	1	2	2	2	0	3	2	1	1	1	1	True
HIPS	1	72		12	2
HIPS	2	65		7	0
HIPS	2	73		1	0	0.841	5	21231	0.159	80	True	True	11111	1	85	True	True	1	1		2	9	2	2	1	1	1	2	1	3	1	1	1	31.000	True	17	0	1	0	4	2	2	2	2	0	2	1	1	True
HIPS	2	78		2	0	0.413	0	22221	0.587	85	True	True	11111	1	85	True	True	1	1		2	9	2	2	1	2	1	2	1	2	1	1	1	21.000	True	21	1	3	0	3	2	2	3	2	0	1	2	2	True
HIPS	2	75		2	0	0.945	30	22231	0.055	50	True	True	11111	1	80	True	True	1	1		2	1	2	2	1	2	1	2	1	3	1	1	1	34.000	True	12	0	1	0	2	1	2	0	2	0	1	2	1	True
HIPS	2	69		2	5		10	21931		80	True	False	11111	1	90	True	True	2	2		3	1	2	2	1	1	1	9	1	3	1	1	1	31.000	True	16	1	0	0	4	1	2	3	1	0	2	2	0	True
HIPS	2	76		4	0	0.707	39	22232	-0.016	50	True	True	21221	0.691	89	True	True	1	1		2	1	9	2	2	2	1	2	2	3	2	2	1	39.000	True	8	0	2	0	0	1	0	0	0	1	3	1	0	True
HIPS	1	81		3	5
HIPS	1	54		1	4		-5	92332		50	True	False	22221	0.587	45	True	True	2	2		4	1	1	9	2	2	2	3	2	3	2	2	1	30.000	True	4	1	0	0	1	1	0	0	0	0	0	0	1	True
HIPS	2	65		32	0
HIPS	2	79		7	13			29929		999	False	False				False	False	1				1		2		9		9		2		9			True	15	2	2	1	2	1	2	0	1	1	2	1	0	False
HIPS	2	65		4	0			22332	-0.074	25	True	True				False	False	1				1		2		2		3		3		2			True	8	0	0	0	1	2	0	1	2	0	1	1	0	False
HIPS	1	69		4	0	0.192	3	22221	0.587	57	True	True	12211	0.779	60	True	True	1	1		4	1	2	2	1	2	2	2	2	2	1	1	1	11.000	True	23	1	2	1	2	2	1	2	3	1	2	4	2	True
HIPS	2	73		2	4	0.530	0	21231	0.159	80	True	True	11222	0.689	80	True	True	1	1		3	2	2	2	1	1	1	2	2	3	2	1	2	19.000	True	19	0	0	0	4	2	2	3	3	1	2	1	1	True
HIPS	1	76		7	10
HIPS	1	68		2	0	0.000	0	11121	0.796	95	True	True	11121	0.796	95	True	True	1	1		1	2	2	1	1	1	1	1	1	2	2	1	1	7.000	True	37	1	2	0	4	4	4	4	4	3	4	3	4	True
HIPS	2	79		2	0	0.707	30	21322	0.293	50	True	True	11111	1	80	True	True	1	1		2	1	2	2	1	1	1	3	1	2	1	2	1	25.000	True	23	1	2	1	2	2	2	3	3	1	2	2	2	True
HIPS	2	77		25	2
HIPS	1	78		2	0	0.240	10	11221	0.76	70	True	True	11111	1	80	True	True	1	1		3	2	2	1	1	1	1	2	1	2	1	1	1	11.000	True	37	2	4	2	4	3	3	4	4	1	4	3	3	True
HIPS	1	82	15/09/2018	38	18
HIPS	2	87		7	8																														True	6	0	1	0	1	1	1	0	1	0	0	0	1	False
HIPS	2	88		7	10			22332	-0.074	45	True	True				False	False	2				1		2		2		3		3		2			True	6	0	1	0	1	1	1	0	1	0	0	0	1	False
HIPS	1	79		3	1	0.069	0	21121	0.727	90	True	True	11121	0.796	90	True	True	1	1		1	2	2	2	1	1	1	1	1	2	2	1	1	22.000	True	23	0	1	2	2	1	2	4	3	2	2	2	2	True
HIPS	2	70		2	5	0.123		21222	0.62	30	True	True	21212	0.743	999	False	True	1	1		5	1	9	2	2	1	1	2	2	2	1	2	2	30.000	True	17	0	3	1	3	1	2	0	3	1	1	1	1	True
HIPS	2	70		1	15
HIPS	1	69		2	4
HIPS	1	68		1	10	0.532	10	22231	0.055	75	True	True	22221	0.587	85	True	True	2	2		2	1	2	2	2	2	2	2	2	3	2	1	1	25.000	True	10	0	0	1	1	1	2	0	2	0	1	1	1	True
HIPS	1	64		2	0	0.000	5	11221	0.76	80	True	True	11221	0.76	85	True	True	1	1		1	2	2	1	1	1	1	2	2	2	2	1	1	16.000	True	18	1	1	1	2	2	1	3	2	0	2	2	1	True
HIPS	1	62		2	2	0.309	30	21221	0.691	50	True	True	11111	1	80	True	True	1	1		2	2	2	2	1	1	1	2	1	2	1	1	1	22.000	True	24	1	2	1	3	2	2	3	2	1	3	2	2	True
HIPS	2	54		5	2			22231	0.055	70	True	True				False	False	1				1		2		2		2		3		1			True	16	0	2	0	2	1	1	2	2	0	2	2	2	False
HIPS	1	54		1	0	0.240	20	11221	0.76	65	True	True	11111	1	85	True	True	1	1		2	2	2	1	1	1	1	2	1	2	1	1	1	13.000	True	34	2	3	3	3	2	2	4	4	2	3	3	3	True
HIPS	1	60	09/03/2019	3	4			21222	0.62	70	True	True				False	False	2				1		2		1		2		2		2			True	28	2	4	2	2	2	2	3	3	1	2	3	2	False
HIPS	2	29		2	0	0.058	15	21332	0.03	45	True	True	21232	0.088	60	True	True	1	1		3	2	2	2	2	1	1	3	2	3	3	2	2	10.000	True	15	0	0	0	3	2	1	2	2	0	2	3	0	True
HIPS	2	74		4	0	0.334	5	22222	0.516	75	True	True	21111	0.85	80	True	True	1	1		3	1	2	2	2	2	1	2	1	2	1	2	1	16.000	True	22	1	3	2	3	2	1	2	4	1	1	1	1	True
HIPS	2	74		8	4
HIPS	2	85		2	0			21121	0.727	999	False	True				False	False	9				2		2		1		1		2		1			False	0	9	9	4	9	2	3	3	1	3	3	2	2	False
HIPS	2	56		7	0
HIPS	1	86	09/01/2020	6	17			21332	0.03	65	True	True	99999		999	False	False	1	9		9	1	2	2	9	1	9	3	9	3	9	2	9	12.000	True	12	0	0	1	3	1	1	0	2	0	1	2	1	True
HIPS	1	72		2	4	0.240		11221	0.76	75	True	True	11111	1	999	False	True	1	1		2	2	2	1	1	1	1	2	1	2	1	1	1	14.000	True	29	1	3	2	3	2	1	4	3	1	3	3	3	True
HIPS	2	74		4	4	0.058		22332	-0.074	60	True	True	22232	-0.016	999	False	True	1	1		3	2	1	2	2	2	2	3	2	3	3	2	2	26.000	True	11	0	0	0	2	1	2	0	2	1	2	1	0	True
HIPS	1	81		23	0
HIPS	1	71		4	10			21229		999	False	False	11111	1	95	True	True	1	1		3	1	1	2	1	1	1	2	1	2	1	9	1	24.000	True	24	1	2	2	3	2	3	2	2	2	1	2	2	True
HIPS	2	61		2	4	0.866	25	22232	-0.016	55	True	True	21111	0.85	80	True	True	1	1		4	1	2	2	2	2	1	2	1	3	1	2	1	35.000	True	10	0	0	0	2	2	2	2	0	0	0	1	1	True
HIPS	1	67		2	0	1.016	85	22232	-0.016	10	True	True	11111	1	95	True	True	1	1		2	1	2	2	1	2	1	2	1	3	1	2	1	31.000	True	16	0	0	1	2	2	3	2	2	0	1	2	1	True
HIPS	1	74		4	2	0.263	-10	22331	-0.003	60	True	True	22321	0.26	50	True	True	1	1		3	9	9	2	2	2	2	3	3	3	2	1	1		True	14	1	1	0	2	2	1	2	1	0	2	1	1	False
HIPS	2	74		2	5		5	22331	-0.003	45	True	True	92221		50	True	False	1	9		9	1	2	2	9	2	2	3	2	3	2	1	1	20.000	True	6	0	1	0	1	1	0	0	1	0	1	1	0	True
HIPS	2	88		8	0
HIPS	2	89		3	10	0.327	15	22322	0.189	60	True	True	22222	0.516	75	True	True	1	9		9	1	1	2	2	2	2	3	2	2	2	2	2		False	0	0	9	9	2	9	9	9	9	9	9	9	9	False
HIPS	1	71		4	8	0.105	5	21222	0.62	70	True	True	11122	0.725	75	True	True	1	1		9	1	2	2	1	1	1	2	1	2	2	2	2	23.000	True	21	1	1	1	4	2	3	2	1	0	2	2	2	True
HIPS	2	84		7	5			21232	0.088	60	True	True	21912		999	False	False	2	2		5	1	1	2	2	1	1	2	9	3	1	2	2	20.000	True	15	0	0	3	4	1	3	0	1	0	0	2	1	True
HIPS	2	72		6	3																													19.000	True	19	0	1	1	3	2	1	2	3	1	2	2	1	True
HIPS	2	81		2	0	0.309	30	21221	0.691	70	True	True	11111	1	100	True	True	1	1		1	2	2	2	1	1	1	2	1	2	1	1	1	35.000	True	13	0	1	1	2	2	1	1	1	0	2	1	1	True
HIPS	1	81		4	9			21933		100	True	False				False	False	1				1		2		1		9		3		3			True	12	0	0	0	3	1	1	1	0	0	2	3	1	False
HIPS	2	34		2	4			22222	0.516	25	True	True				False	False	1				2		2		2		2		2		2			True	27	1	4	1	2	2	2	2	2	3	3	3	2	False
HIPS	1	75		2	10
HIPS	2	19		4	0			22232	-0.016	75	True	True				False	False	1				1		2		2		2		3		2			True	19	1	2	1	2	2	1	2	2	0	2	3	1	False
HIPS	2	79		12	13
HIPS	2	59		2	0	0.661	30	22332	-0.074	30	True	True	22221	0.587	60	True	True	1	1		3	2	2	2	2	2	2	3	2	3	2	2	1		True	13	1	1	0	1	2	0	1	2	1	2	1	1	False
HIPS	2	81		4	0	0.795	1	21232	0.088	80	True	True	11211	0.883	81	True	True	9	1		3	1	2	2	1	1	1	2	2	3	1	2	1	28.000	True	13	0	1	0	2	3	1	2	0	0	2	1	1	True
HIPS	2	58		2	4
HIPS	1	66		15	4
HIPS	1	65		3	2			23332	-0.184	30	True	True				False	False	1				1		2		3		3		3		2			True	2	0	0	0	1	1	0	0	0	0	0	0	0	False
HIPS	2	68		5	4	0.380	4	21222	0.62	46	True	True	11111	1	50	True	True	2	2		4	1	1	2	1	1	1	2	1	2	1	2	1	24.000	True	17	0	2	0	2	2	2	2	2	0	2	2	1	True
HIPS	2	66		4	0	0.000		21221	0.691	999	False	True	21221	0.691	90	True	True	1	1		2	2	2	2	2	1	1	2	2	2	2	1	1	11.000	True	28	1	2	1	4	3	3	3	3	1	3	2	2	True
HIPS	2	92		11	0	0.864	50	22232	-0.016	30	True	True	11112	0.848	80	True	True	1	1		2	1	2	2	1	2	1	2	1	3	1	2	2	31.000	True	10	0	0	0	3	1	0	0	2	0	1	2	1	True
HIPS	2	68		3	0	0.309	5	21221	0.691	95	True	True	11111	1	100	True	True	1	1		1	2	2	2	1	1	1	2	1	2	1	1	1	27.000	True	21	1	2	1	4	2	1	2	3	0	2	1	2	True
HIPS	2	74		4	0	0.590	-40	22331	-0.003	100	True	True	22221	0.587	60	True	True	1	1		3	1	1	2	2	2	2	3	2	3	2	1	1	32.000	True	5	0	1	0	1	1	0	0	0	0	1	1	0	True
HIPS	2	65		6	13	0.590	18	22331	-0.003	37	True	True	22221	0.587	55	True	True	2	2		4	1	1	2	2	2	2	3	2	3	2	1	1	22.000	True	2	0	1	0	0	0	0	0	0	0	0	1	0	True
HIPS	1	77		2	5	-0.087	1	11211	0.883	79	True	True	11121	0.796	80	True	True	2	2		2	2	2	1	1	1	1	2	1	1	2	1	1	4.000	True	35	2	2	1	4	3	3	4	4	3	4	2	3	True
HIPS	2	81		5	0	0.603	-9	21232	0.088	59	True	True	21221	0.691	50	True	True	9	2		4	1	1	2	2	1	1	2	2	3	2	2	1	23.000	True	7	0	0	0	1	1	1	0	1	0	1	1	1	True
HIPS	1	65		2	5
HIPS	1	71		6	0	0.173	-20	22221	0.587	90	True	True	11221	0.76	70	True	True	2	2		2	9	2	2	1	2	1	2	2	2	2	1	1	0.000	True	28	0	2	1	3	2	2	4	4	2	3	2	3	True
HIPS	1	71		3	0	0.413	23	22221	0.587	75	True	True	11111	1	98	True	True	2	2		1	2	2	2	1	2	1	2	1	2	1	1	1	4.000	True	44	2	4	4	4	3	4	4	4	4	4	3	4	True
HIPS	2	79		5	4	0.590	15	22331	-0.003	50	True	True	22221	0.587	65	True	True	1	1		3	1	1	2	2	2	2	3	2	3	2	1	1		True	14	1	1	1	2	2	1	0	2	0	1	2	1	False
HIPS	1	64		2	0	0.104	25	22221	0.587	55	True	True	21221	0.691	80	True	True	1	1		2	2	2	2	2	2	1	2	2	2	2	1	1	21.000	True	18	1	1	1	2	2	1	2	2	1	2	2	1	True
HIPS	1	70		5	4	0.532	-10	21231	0.159	90	True	True	21221	0.691	80	True	True	1	1		3	2	2	2	2	1	1	2	2	3	2	1	1	14.000	True	17	0	1	0	2	2	2	2	2	0	2	2	2	True
HIPS	1	71	25/04/2019	16	22
HIPS	2	48		2	1	0.841	18	21231	0.159	82	True	True	11111	1	100	True	True	1	1		2	1	2	2	1	1	1	2	1	3	1	1	1	38.000	True	10	0	0	0	2	1	1	1	2	0	2	1	0	True
HIPS	2	75		2	0
HIPS	1	89		16	1
HIPS	2	83		4	0	0.532	-5	22232	-0.016	50	True	True	22222	0.516	45	True	True	2	2		3	1	1	2	2	2	2	2	2	3	2	2	2	12.000	True	13	0	3	0	2	1	1	0	2	0	2	1	1	True
HIPS	2	63		2	4	0.707	0	22232	-0.016	70	True	True	21221	0.691	70	True	True	1	1		4	1	1	2	2	2	1	2	2	3	2	2	1	44.000	True	3	0	0	0	1	1	0	0	0	0	0	0	1	True
HIPS	2	80		3	4	1.016	-34	22232	-0.016	80	True	True	11111	1	46	True	True	1	1		3	1	2	2	1	2	1	2	1	3	1	2	1	38.000	True	10	0	1	2	2	1	1	0	0	0	1	1	1	True
HIPS	1	80	24/07/2018	5	14
HIPS	1	55		3	0	0.273	-5	21121	0.727	90	True	True	11111	1	85	True	True	1	1		3	2	2	2	1	1	1	1	1	2	1	1	1	20.000	True	26	1	4	1	2	2	3	4	3	1	2	2	1	True
HIPS	1	62		8	8			99999		999	False	False	11111	1	100	True	True	2	2		1	2	2	9	1	9	1	9	1	9	1	9	1	26.000	True	22	0	1	0	4	2	1	4	3	0	3	3	1	True
HIPS	1	57		2	0			21231	0.159	70	True	True				False	False	1				2		2		1		2		3		1			True	18	0	0	0	3	2	2	3	2	0	3	2	1	False
HIPS	2	66		3	4
HIPS	2	67	20/11/2020	3	0	0.413	70	22221	0.587	20	True	True	11111	1	90	True	True	1	1		2	2	2	2	1	2	1	2	1	2	1	1	1	26.000	True	19	1	1	0	2	2	0	3	3	0	2	2	3	True
HIPS	2	75		4	0			22239		999	False	False	22221	0.587	70	True	True	1	9		4	1	1	2	2	2	2	2	2	3	2	9	1		False	0	0	9	9	3	9	9	9	9	9	9	9	9	True
HIPS	2	62		1	4			22332	-0.074	999	False	True				False	False	1				1		2		2		3		3		2			True	7	0	0	0	1	1	1	0	2	0	1	1	0	False
HIPS	1	85		4	4	0.000	-10	22221	0.587	80	True	True	22221	0.587	70	True	True	1	1		4	1	1	2	2	2	2	2	2	2	2	1	1	22.000	True	9	0	0	0	2	1	1	1	2	0	0	1	1	True
HIPS	2	69		2	0	0.707	10	22232	-0.016	75	True	True	21221	0.691	85	True	True	1	1		3	1	2	2	2	2	1	2	2	3	2	2	1	20.000	True	17	1	0	1	2	2	1	1	2	1	2	2	2	True
HIPS	2	89		4	4	0.228	-15	22222	0.516	65	True	True	12112	0.744	50	True	True	2	2		4	1	2	2	1	2	2	2	1	2	1	2	2	14.000	True	29	2	2	2	3	2	2	3	4	1	2	3	3	True
HIPS	1	63		2	0
HIPS	2	77		2	12	0.309	-2	21221	0.691	85	True	True	11111	1	83	True	True	1	1		3	2	2	2	1	1	1	2	1	2	1	1	1	18.000	True	28	0	2	3	3	3	3	3	3	2	2	1	3	True
HIPS	2	71		2	0			21231	0.159	85	True	True				False	False	2				2		2		1		2		3		1			True	29	1	3	4	4	4	1	3	2	0	2	3	2	False
HIPS	2	72		2	1			21221	0.691	95	True	True				False	False	2				2		2		1		2		2		1			True	29	1	3	4	4	4	1	3	2	0	2	3	2	False
HIPS	1	66		7	5	0.632	30	22323	0.024	40	True	True	12221	0.656	70	True	True	1	1		3	1	1	2	1	2	2	3	2	2	2	3	1		True	21	1	2	1	2	1	1	0	3	3	3	2	2	False
HIPS	2	74		3	0	0.071	5	21222	0.62	75	True	True	21221	0.691	80	True	True	1	1		3	1	1	2	2	1	1	2	2	2	2	2	1	22.000	True	21	1	2	0	3	3	4	1	1	1	2	2	1	True
HIPS	2	87		3	0			22322	0.189	60	True	True				False	False	2				2		2		2		3		2		2			True	8	0	2	0	1	1	1	0	0	0	1	1	1	False
HIPS	1	67		1	0
HIPS	1	69		3	0	-0.165	-80	22332	-0.074	90	True	True	22333	-0.239	10	True	True	1	1		5	1	1	2	2	2	2	3	3	3	3	2	3	-2.000	True	13	0	1	1	1	1	2	1	2	1	1	1	1	True
HIPS	1	77		2	8
HIPS	2	57		2	0	1.016	64	22232	-0.016	25	True	True	11111	1	89	True	True	1	1		2	2	2	2	1	2	1	2	1	3	1	2	1	37.000	True	9	0	0	0	1	1	0	1	2	0	2	1	1	True
HIPS	1	53		2	3
HIPS	1	52		2	0																														False	0	0	9	9	0	9	9	9	9	9	9	9	9	False
HIPS	2	66		2	0			22232	-0.016	75	True	True				False	False	1				2		2		2		2		3		2			True	14	0	0	1	2	2	1	1	3	1	1	2	0	False
HIPS	2	67		2	0	-0.071	9	21221	0.691	80	True	True	21222	0.62	89	True	True	1	1		3	2	2	2	2	1	1	2	2	2	2	1	2	10.000	True	32	1	2	0	4	4	4	4	3	1	4	3	2	True
HIPS	2	75		4	0			22333	-0.239	30	True	True				False	False	2				2		2		2		3		3		3			True	6	0	0	0	1	1	1	0	0	0	1	1	1	False
HIPS	1	78		2	0	0.069	10	21221	0.691	70	True	True	11221	0.76	80	True	True	2	2		3	1	2	2	1	1	1	2	2	2	2	1	1	-2.000	True	24	1	2	2	3	1	2	3	4	1	1	1	3	True
HIPS	2	63		2	0		-50	22232	-0.016	85	True	True	11192		35	True	False	1	1		3	2	2	2	1	2	1	2	1	3	9	2	2	29.000	True	10	0	0	0	1	1	1	2	1	0	1	2	1	True
HIPS	1	77	19/04/2020	8	3	0.532	54	21231	0.159	30	True	True	21221	0.691	84	True	True	1	1		3	2	1	2	2	1	1	2	2	3	2	1	1	5.000	True	17	0	1	0	4	1	1	2	3	1	2	1	1	True
HIPS	1	83		0	0	1.016	-15	22232	-0.016	90	True	True	11111	1	75	True	True	1	1		3	1	2	2	1	2	1	2	1	3	1	2	1	29.000	True	16	0	1	0	2	2	1	2	2	1	1	2	2	True
HIPS	2	49		2	0	0.945	60	22231	0.055	40	True	True	11111	1	100	True	True	1	1		1	2	2	2	1	2	1	2	1	3	1	1	1	41.000	True	7	0	0	0	2	1	0	1	0	0	2	1	0	True
HIPS	1	75		2	0	0.398	-20	21322	0.293	80	True	True	21221	0.691	60	True	True	1	1		3	1	1	2	2	1	1	3	2	2	2	2	1	17.000	True	19	1	1	0	3	2	3	2	2	1	1	2	1	True
HIPS	2	78		2	0	0.859	70	22333	-0.239	5	True	True	21222	0.62	75	True	True	1	1		3	1	1	2	2	2	1	3	2	3	2	3	2		True	3	0	0	0	1	1	0	0	0	0	1	0	0	False
HIPS	2	79		2	1			22333	-0.239	100	True	True				False	False	1				1		2		2		3		3		3			True	3	0	0	0	1	1	0	0	0	0	1	0	0	False
HIPS	2	71		2	0			22332	-0.074	999	False	True				False	False	1				1		2		2		3		3		2			True	4	0	0	0	0	1	1	0	1	0	0	1	0	False
HIPS	2	84		35	6																													7.000	True	26	1	3	0	3	2	3	3	2	3	2	2	2	True
HIPS	2	64		5	0
HIPS	2	93	07/01/2021	56	5
HIPS	2	75	16/09/2019	4	0	0.211	65	22222	0.516	15	True	True	21121	0.727	80	True	True	2	2		2	1	1	2	2	2	1	2	1	2	2	2	1	27.000	True	14	0	2	1	2	1	1	1	3	0	1	1	1	True
HIPS	1	68		1	4	0.590	-17	22331	-0.003	97	True	True	22221	0.587	80	True	True	1	1		2	1	2	2	2	2	2	3	2	3	2	1	1	34.000	True	3	0	0	0	1	1	0	0	0	0	0	1	0	True
HIPS	1	73	02/01/2019	1	1			22333	-0.239	30	True	True				False	False	1				1		2		2		3		3		3			True	2	0	0	0	0	1	0	0	0	0	1	0	0	False
HIPS	1	53		3	0	0.209	10	22221	0.587	90	True	True	11121	0.796	100	True	True	1	1		2	2	2	2	1	2	1	2	1	2	2	1	1	21.000	True	24	1	2	3	3	2	2	2	2	0	2	3	2	True
HIPS	2	73		2	0	0.637	10	21231	0.159	70	True	True	11121	0.796	80	True	True	1	1		9	1	2	2	1	1	1	2	1	3	2	1	1	21.000	True	18	0	0	0	2	1	2	2	3	3	3	1	1	True
HIPS	1	68		2	8	0.413	8	22221	0.587	70	True	True	11111	1	78	True	True	1	1		3	2	2	2	1	2	1	2	1	2	1	1	1	22.000	True	21	1	0	0	2	2	2	3	3	1	3	2	2	True
HIPS	2	69		2	2	0.841	9	21231	0.159	60	True	True	11111	1	69	True	True	1	1		3	1	2	2	1	1	1	2	1	3	1	1	1	29.000	True	19	1	1	0	3	2	1	2	2	2	2	2	1	True
HIPS	1	67		2	0	0.805	4	21131	0.195	86	True	True	11111	1	90	True	True	1	1		2	2	2	2	1	1	1	1	1	3	1	1	1	32.000	True	16	0	1	0	2	2	2	2	2	1	2	1	1	True
HIPS	1	32		2	8	0.957	35	22332	-0.074	55	True	True	11211	0.883	90	True	True	1	1		3	1	9	2	1	2	1	3	2	3	1	2	1	26.000	True	12	0	0	0	2	2	1	1	1	1	1	2	1	True
HIPS	1	76		13	0			22332	-0.074	60	True	True	99999		999	False	False	1	1		3	1	9	2	9	2	9	3	9	3	9	2	9	27.000	True	3	0	0	0	1	1	1	0	0	0	0	0	0	True
HIPS	2	76	04/07/2020	3	3	0.413	35	22221	0.587	60	True	True	11111	1	95	True	True	1	1		2	2	2	2	1	2	1	2	1	2	1	1	1	23.000	True	22	1	4	3	1	1	1	2	3	1	2	1	2	True
HIPS	2	50		5	4			23333	-0.349	20	True	True				False	False	2				1		2		3		3		3		3			True	3	0	0	0	1	1	0	0	0	0	0	1	0	False
HIPS	1	80		3	0			21221	0.691	83	True	True	99999		999	False	False	1	9		9	2	2	2	9	1	9	2	9	2	9	1	9	23.000	True	20	1	1	1	3	2	2	2	2	2	2	1	1	True
HIPS	2	73		2	3	0.532		21231	0.159	999	False	True	21221	0.691	60	True	True	1	1		5	2	1	2	2	1	1	2	2	3	2	1	1	9.000	True	19	0	2	0	3	4	3	0	2	0	1	2	2	True
HIPS	1	74		4	0	0.841	5	21231	0.159	80	True	True	11111	1	85	True	True	1	1		2	2	2	2	1	1	1	2	1	3	1	1	1	30.000	True	18	1	1	1	3	1	2	1	2	1	1	2	2	True
HIPS	1	88		19	10	0.263	10	22332	-0.074	20	True	True	22322	0.189	30	True	True	1	1		4	1	1	2	2	2	2	3	3	3	2	2	2	14.000	True	11	1	0	0	2	2	2	0	1	0	2	1	0	True
HIPS	1	89		13	10			99999		999	False	False	21222	0.62	30	True	True	1	1		4	1	1	9	2	9	1	9	2	9	2	9	2	14.000	True	11	1	0	0	2	2	2	0	1	0	2	1	0	True
HIPS	2	82		5	5
HIPS	2	62		2	0	0.705	40	22232	-0.016	40	True	True	11222	0.689	80	True	True	1	1		3	1	1	2	1	2	1	2	2	3	2	2	2	35.000	True	9	0	0	0	2	1	1	2	0	0	1	1	1	True
HIPS	2	71		4	0	0.000	0	11122	0.725	60	True	True	11122	0.725	60	True	True	1	1		3	2	2	1	1	1	1	1	1	2	2	2	2	8.000	True	28	1	2	2	2	2	2	3	3	3	3	2	3	True
HIPS	1	59		1	0	0.228	10	21222	0.62	57	True	True	11112	0.848	67	True	True	1	1		3	2	2	2	1	1	1	2	1	2	1	2	2	31.000	True	17	1	1	0	1	2	2	2	2	0	2	2	2	True
HIPS	2	77		5	7	-0.068	12	21221	0.691	55	True	True	22121	0.623	67	True	True	2	2		3	9	2	2	2	1	2	2	1	2	2	1	1	14.000	True	21	1	1	2	3	2	2	2	3	1	1	1	2	True
HIPS	2	97		8	0
HIPS	2	48		2	0	0.870	45	22332	-0.074	40	True	True	11121	0.796	85	True	True	1	1		2	2	2	2	1	2	1	3	1	3	2	2	1	35.000	True	6	0	0	0	1	1	1	1	0	0	1	1	0	True
HIPS	2	76		6	0	0.000	-6	22232	-0.016	45	True	True	22232	-0.016	39	True	True	2	2		4	1	1	2	2	2	2	2	2	3	3	2	2		True	4	0	0	0	1	1	0	0	0	0	1	1	0	False
HIPS	2	82		6	5			21221	0.691	70	True	True				False	False	1				1		2		1		2		2		1			True	20	1	2	1	3	2	2	0	1	1	3	2	2	False
HIPS	2	72		4	0			22231	0.055	85	True	True				False	False	2				2		2		2		2		3		1			True	13	0	1	1	1	1	1	2	2	0	1	2	1	False
HIPS	2	69		3	3	0.332	20	22222	0.516	65	True	True	11112	0.848	85	True	True	2	2		3	2	2	2	1	2	1	2	1	2	1	2	2	27.000	True	18	1	0	0	2	2	2	2	2	2	2	1	2	True
HIPS	1	75		2	6	0.263	5	22221	0.587	75	True	True	21111	0.85	80	True	True	1	1		2	1	2	2	2	2	1	2	1	2	1	1	1	14.000	True	32	3	2	2	3	3	2	3	4	1	3	3	3	True
HIPS	1	76		2	2	0.741	30	22231	0.055	50	True	True	11121	0.796	80	True	True	1	1		2	2	2	2	1	2	1	2	1	3	2	1	1	21.000	True	16	0	2	0	2	2	1	0	3	1	2	1	2	True
HIPS	1	72		2	0	0.000	-13	21221	0.691	88	True	True	21221	0.691	75	True	True	1	1		2	2	2	2	2	1	1	2	2	2	2	1	1	14.000	True	17	1	1	1	2	2	1	1	2	1	2	2	1	True
HIPS	2	86		3	0																													34.000	True	7	0	0	1	2	1	1	0	0	0	1	1	0	True
HIPS	1	80		3	5			99999		999	False	False	11111	1	89	True	True	1	1		2	1	2	9	1	9	1	9	1	9	1	9	1	24.000	True	23	1	2	2	4	2	2	3	2	0	2	2	1	True
HIPS	2	69		2	0	0.924	50	22332	-0.074	20	True	True	21111	0.85	70	True	True	1	1		2	1	2	2	2	2	1	3	1	3	1	2	1	33.000	True	9	0	0	0	1	1	1	1	2	0	1	1	1	True
HIPS	1	69		4	6		0	22229		100	True	False	11111	1	100	True	True	1	1		2	2	2	2	1	2	1	2	1	2	1	9	1	27.000	True	21	0	2	0	3	2	3	3	3	0	2	2	1	True
HIPS	1	67		2	4	-0.140	-10	11121	0.796	90	True	True	12221	0.656	80	True	True	1	1		2	2	2	1	1	1	2	1	2	2	2	1	1	-5.000	True	38	2	4	4	3	3	3	3	4	3	3	3	3	True
HIPS	2	56		2	0
HIPS	1	62		2	0	0.532	5	22232	-0.016	70	True	True	22222	0.516	75	True	True	1	1		3	1	1	2	2	2	2	2	2	3	2	2	2	6.000	True	21	1	1	2	3	2	1	4	2	0	2	2	1	True
HIPS	1	63		2	0	0.945	33	22231	0.055	62	True	True	11111	1	95	True	True	1	1		2	2	2	2	1	2	1	2	1	3	1	1	1	33.000	True	15	0	0	1	1	2	0	3	2	0	3	2	1	True
HIPS	2	59		2	0	0.309	0	21221	0.691	100	True	True	11111	1	100	True	True	1	1		1	2	9	2	1	1	1	2	1	2	1	1	1	23.000	True	25	1	1	2	4	3	2	3	3	0	2	2	2	True
HIPS	2	71		3	0	0.000	25	22222	0.516	45	True	True	22222	0.516	70	True	True	1	1		3	1	1	2	2	2	2	2	2	2	2	2	2	16.000	True	19	1	2	2	2	2	2	0	2	1	1	2	2	True
HIPS	2	87		5	4	0.413	40	22221	0.587	40	True	True	11111	1	80	True	True	2	2		3	1	2	2	1	2	1	2	1	2	1	1	1	33.000	True	15	1	2	1	2	2	2	1	1	0	1	1	1	True
HIPS	1	69		2	16	0.309	-10	21221	0.691	50	True	True	11111	1	40	True	True	1	1		4	2	2	2	1	1	1	2	1	2	1	1	1	19.000	True	29	1	2	3	3	3	3	3	3	2	2	2	2	True
HIPS	2	66	13/08/2020	3	0	0.713	0	22332	-0.074	25	True	True	22212	0.639	25	True	True	1	1		5	1	1	2	2	2	2	3	2	3	1	2	2		True	12	1	1	0	2	2	1	0	1	1	1	2	0	False
HIPS	1	68		4	0	0.088		21221	0.691	999	False	True	21112	0.779	85	True	True	2	2		3	2	2	2	2	1	1	2	1	2	1	1	2	10.000	True	30	1	4	1	3	3	3	3	2	3	2	3	2	True
HIPS	1	64		2	0	0.309	10	21221	0.691	75	True	True	11111	1	85	True	True	2	2		2	2	2	2	1	1	1	2	1	2	1	1	1	23.000	True	25	0	2	2	4	2	2	4	2	1	2	2	2	True
HIPS	2	65		2	4			22232	-0.016	38	True	True				False	False	1				1		2		2		2		3		2			True	5	0	0	0	1	1	0	0	1	0	1	1	0	False
HIPS	2	74	16/11/2020	4	13
HIPS	1	66		4	0			22221	0.587	79	True	True				False	False	1				2		2		2		2		2		1			True	20	1	1	2	2	1	2	2	4	1	2	1	1	False
HIPS	2	86		14	0
HIPS	1	63		2	5	0.532	0	22231	0.055	75	True	True	22221	0.587	75	True	True	1	1		3	2	2	2	2	2	2	2	2	3	2	1	1	21.000	True	13	0	0	1	2	2	2	1	0	0	1	3	1	True
HIPS	2	52		3	0			21231	0.159	80	True	True				False	False	1				2		2		1		2		3		1			True	18	0	2	0	3	2	2	2	2	0	2	1	2	False
HIPS	1	78		4	6		5	21339		25	True	False	22222	0.516	30	True	True	1	1		5	1	1	2	2	1	2	3	2	3	2	9	2	18.000	True	8	0	0	1	2	2	1	0	1	0	0	1	0	True
HIPS	2	53		1	0	0.741		22231	0.055	999	False	True	11121	0.796	100	True	True	1	1		2	2	2	2	1	2	1	2	1	3	2	1	1	39.000	True	6	0	0	0	1	1	1	1	0	0	1	1	0	True
HIPS	2	66		3	15			21232	0.088	50	True	True	91122		999	False	False	9	1		3	2	1	2	9	1	1	2	1	3	2	2	2	25.000	True	14	0	0	0	3	2	2	2	1	0	2	1	1	True
HIPS	1	54		1	0	0.899	10	21331	0.101	90	True	True	11111	1	100	True	True	1	1		1	2	2	2	1	1	1	3	1	3	1	1	1	28.000	True	19	0	0	0	3	2	3	4	2	0	3	1	1	True
HIPS	2	83		5	0	0.413	31	22221	0.587	64	True	True	11111	1	95	True	True	2	2		3	1	2	2	1	2	1	2	1	2	1	1	1		False	0	1	9	9	2	9	9	9	9	9	9	9	9	True
HIPS	1	63		2	0	0.945	-1	22231	0.055	100	True	True	11111	1	99	True	True	1	1		2	2	2	2	1	2	1	2	1	3	1	1	1	42.000	True	6	0	0	0	1	1	1	1	0	0	1	1	0	True
HIPS	1	91		6	5	0.211	14	12222	0.585	85	True	True	11121	0.796	99	True	True	2	9		9	1	1	1	1	2	1	2	1	2	2	2	1		True	28	2	3	4	0	3	0	0	4	3	3	4	2	False
HIPS	2	58		9	0
HIPS	1	65		3	4	0.088	9	11221	0.76	80	True	True	11112	0.848	89	True	True	1	1		2	2	2	1	1	1	1	2	1	2	1	1	2	23.000	True	25	0	1	2	3	2	2	3	3	1	3	3	2	True
HIPS	2	82		3	0			99999		999	False	False	11111	1	75	True	True	2	2		3	2	2	9	1	9	1	9	1	9	1	9	1	14.000	True	26	1	4	2	4	2	2	2	4	1	2	1	1	True
HIPS	1	60		2	0			22333	-0.239	80	True	True				False	False	1				1		2		2		3		3		3			True	4	0	0	0	1	0	1	0	1	0	1	0	0	False
HIPS	2	53		2	4	0.551	20	23233	-0.291	30	True	True	23212	0.26	50	True	True	2	2		4	1	1	2	2	3	3	2	2	3	1	3	2	41.000	True	2	0	0	0	1	1	0	0	0	0	0	0	0	True
HIPS	1	74		2	0	0.534	39	12232	0.053	40	True	True	22221	0.587	79	True	True	1	1		2	1	1	1	2	2	2	2	2	3	2	2	1	22.000	True	17	0	2	1	2	1	2	2	1	1	2	2	1	True
HIPS	1	70		2	16	0.413	10	22221	0.587	75	True	True	11111	1	85	True	True	1	1		2	2	2	2	1	2	1	2	1	2	1	1	1	21.000	True	24	1	2	2	2	2	2	3	3	1	2	2	2	True
HIPS	1	69		2	0		-9	22232	-0.016	30	True	True	22292		21	True	False	1	1		4	1	1	2	2	2	2	2	2	3	9	2	2	12.000	True	10	0	1	0	2	1	2	0	1	0	0	2	1	True
HIPS	2	72		1	2	0.204	5	11121	0.796	95	True	True	11111	1	100	True	True	1	1		2	2	2	1	1	1	1	1	1	2	1	1	1	12.000	True	34	0	2	0	4	3	4	4	4	3	3	4	3	True
HIPS	2	68		2	1	0.532	20	22231	0.055	80	True	True	22221	0.587	100	True	True	1	1		3	1	1	2	2	2	2	2	2	3	2	1	1		True	13	0	2	1	2	2	0	2	1	0	1	1	1	False
HIPS	1	61		2	0	0.069	45	21221	0.691	30	True	True	11221	0.76	75	True	True	1	1		2	2	2	2	1	1	1	2	2	2	2	1	1	7.000	True	28	1	1	1	3	3	2	3	3	2	3	3	3	True
HIPS	2	67		1	0			22332	-0.074	20	True	True				False	False	2				1		2		2		3		3		2			True	7	0	0	0	1	1	1	1	1	0	1	1	0	False
HIPS	2	64		2	0	0.159	20	21221	0.691	60	True	True	21111	0.85	80	True	True	1	1		2	1	2	2	2	1	1	2	1	2	1	1	1	14.000	True	25	0	2	0	4	2	4	3	2	0	3	3	2	True
HIPS	1	60		4	0	0.000	0	22222	0.516	60	True	True	22222	0.516	60	True	True	1	1		4	1	1	2	2	2	2	2	2	2	2	2	2	0.000	True	30	1	2	2	4	3	3	3	3	2	2	3	2	True
HIPS	2	72		2	4	1.077	65	21233	-0.077	30	True	True	11111	1	95	True	True	1	1		2	1	1	2	1	1	1	2	1	3	1	3	1	33.000	True	13	0	0	0	2	2	2	1	2	0	2	2	0	True
HIPS	2	57		2	0	1.016	65	22232	-0.016	25	True	True	11111	1	90	True	True	1	1		3	1	2	2	1	2	1	2	1	3	1	2	1	30.000	True	12	0	0	0	2	1	0	4	0	0	2	1	2	True
HIPS	2	68		2	0	0.755		21333	-0.135	999	False	True	21222	0.62	75	True	True	2	2		4	1	1	2	2	1	1	3	2	3	2	3	2	19.000	True	4	0	0	0	2	1	0	0	0	0	0	1	0	True
HIPS	2	84		9	0
HIPS	1	70		2	3	1.016	35	22232	-0.016	50	True	True	11111	1	85	True	True	2	2		2	1	2	2	1	2	1	2	1	3	1	2	1	34.000	True	14	0	0	2	2	1	2	2	0	0	2	2	1	True
HIPS	1	71		2	0	0.484		22222	0.516	999	False	True	11111	1	90	True	True	2	2		2	1	1	2	1	2	1	2	1	2	1	2	1	34.000	True	14	0	0	2	2	1	2	2	0	0	2	2	1	True
HIPS	2	77		2	8	-0.175	-14	21221	0.691	74	True	True	22222	0.516	60	True	True	2	2		4	1	1	2	2	1	2	2	2	2	2	1	2		True	25	1	2	3	3	2	2	3	3	1	0	3	2	False
HIPS	1	67		1	3	0.484	25	22222	0.516	50	True	True	11111	1	75	True	True	1	1		3	1	2	2	1	2	1	2	1	2	1	2	1	33.000	True	15	0	0	0	2	2	2	2	2	0	2	1	2	True
HIPS	2	76		2	8	0.069	-6	21221	0.691	86	True	True	11221	0.76	80	True	True	1	1		3	2	2	2	1	1	1	2	2	2	2	1	1	12.000	True	23	1	2	1	3	2	3	2	2	1	2	2	2	True
HIPS	2	75		14	0			99999		999	False	False				False	False	9				1		9		9		9		9		9			True	26	2	2	1	2	2	2	3	3	2	2	3	2	False
HIPS	1	80		7	10	0.945	5	22231	0.055	80	True	True	11111	1	85	True	True	2	2		2	1	2	2	1	2	1	2	1	3	1	1	1	33.000	True	14	0	3	0	2	1	1	2	1	0	1	2	1	True
HIPS	2	58		2	0	1.074	69	22332	-0.074	30	True	True	11111	1	99	True	True	1	1		2	2	2	2	1	2	1	3	1	3	1	2	1	37.000	True	9	0	2	0	1	2	0	0	1	0	1	1	1	True
HIPS	1	69		2	0
HIPS	1	56		3	0			22333	-0.239	5	True	True				False	False	1				1		2		2		3		3		3			True	7	0	0	0	2	2	1	0	0	0	1	1	0	False
HIPS	1	73		2	0	0.782	30	21331	0.101	60	True	True	11211	0.883	90	True	True	1	1		3	1	2	2	1	1	1	3	2	3	1	1	1	31.000	True	10	0	0	0	2	2	1	1	1	0	1	1	1	True
HIPS	1	56		2	2	0.795	0	22231	0.055	90	True	True	21111	0.85	90	True	True	1	1		2	2	2	2	2	2	1	2	1	3	1	1	1		True	26	2	3	3	2	2	2	2	2	0	3	3	2	False
HIPS	1	55		2	0	-0.069	5	11222	0.689	70	True	True	21222	0.62	75	True	True	1	1		4	2	1	1	2	1	1	2	2	2	2	2	2	5.000	True	31	1	2	1	3	3	3	3	3	3	3	3	3	True
HIPS	1	74		3	0	0.484	27	22222	0.516	55	True	True	11111	1	82	True	True	1	1		3	2	2	2	1	2	1	2	1	2	1	2	1	25.000	True	21	1	1	1	2	2	2	3	2	1	3	2	1	True
HIPS	2	73		2	0	1.074	44	22332	-0.074	40	True	True	11111	1	84	True	True	1	1		2	1	2	2	1	2	1	3	1	3	1	2	1	37.000	True	10	0	2	0	1	1	1	1	0	0	1	3	0	True
HIPS	2	74		1	0
HIPS	1	44		1	2			23333	-0.349	0	True	True				False	False	1				2		2		3		3		3		3			True	3	0	0	0	0	0	0	0	1	0	1	1	0	False
HIPS	1	79		3	1	0.726	15	21232	0.088	50	True	True	21211	0.814	65	True	True	2	2		3	2	1	2	2	1	1	2	2	3	1	2	1	25.000	True	16	0	0	0	3	1	4	3	2	0	1	1	1	True
HIPS	1	80		3	8	0.795		22231	0.055	999	False	True	21111	0.85	10	True	True	1	1		5	2	1	2	2	2	1	2	1	3	1	1	1	24.000	True	15	0	1	0	2	1	1	2	2	0	3	2	1	True
HIPS	2	70		4	4	0.380	10	21222	0.62	70	True	True	11111	1	80	True	True	2	2		2	2	2	2	1	1	1	2	1	2	1	2	1	23.000	True	20	1	0	0	4	2	3	3	2	0	2	2	1	True
HIPS	1	63		2	0	0.159	-5	21221	0.691	100	True	True	21111	0.85	95	True	True	1	1		2	1	2	2	2	1	1	2	1	2	1	1	1	14.000	True	33	3	4	3	4	3	4	3	2	0	2	2	3	True
HIPS	2	80		7	1
HIPS	1	72		2	0
HIPS	2	62		2	0
HIPS	2	80	09/09/2018	3	4			23333	-0.349	30	True	True				False	False	1				1		2		3		3		3		3			True	1	0	0	0	0	0	0	0	0	0	0	1	0	False
HIPS	2	84		8	7			21233	-0.077	65	True	True				False	False	1				1		2		1		2		3		3			True	10	0	1	1	1	1	1	0	0	1	2	1	1	False
HIPS	2	70		3	0
HIPS	2	66		2	0
HIPS	1	75		4	0	0.298		22222	0.516	999	False	True	21211	0.814	75	True	True	2	2		2	9	1	2	2	2	1	2	2	2	1	2	1	15.000	True	25	1	3	2	2	3	2	2	3	1	2	2	2	True
HIPS	1	76		2	0	0.431	10	22321	0.26	60	True	True	21221	0.691	70	True	True	1	1		4	1	1	2	2	2	1	3	2	2	2	1	1	20.000	True	10	1	0	0	1	2	1	1	1	0	1	2	0	True
HIPS	2	74		3	0	1.074	40	22332	-0.074	50	True	True	11111	1	90	True	True	2	2		2	1	2	2	1	2	1	3	1	3	1	2	1	30.000	True	13	0	0	0	2	2	0	2	3	0	2	1	1	True
HIPS	1	80	18/06/2020	4	8	0.817	-20	22331	-0.003	90	True	True	21211	0.814	70	True	True	1	1		2	1	1	2	2	2	1	3	2	3	1	1	1	24.000	True	10	0	1	0	1	2	2	0	1	0	1	1	1	True
HIPS	2	84		2	0	0.000	-35	22221	0.587	65	True	True	22221	0.587	30	True	True	1	1		4	2	1	2	2	2	2	2	2	2	2	1	1	9.000	True	8	1	0	2	1	1	0	0	0	0	0	2	1	True
HIPS	1	72		1	0		70	29222		25	True	False	11111	1	95	True	True	1	1		2	1	2	2	1	9	1	2	1	2	1	2	1	29.000	True	19	1	2	1	2	1	2	1	4	1	2	1	1	True
HIPS	2	79		4	0
HIPS	1	76		1	10	0.970	100	21332	0.03	0	True	True	11111	1	100	True	True	1	1		2	2	2	2	1	1	1	3	1	3	1	2	1	35.000	True	8	0	0	0	3	1	1	1	2	0	0	0	0	True
HIPS	1	49		1	4
HIPS	1	69		2	7	0.637	-20	21231	0.159	70	True	True	11121	0.796	50	True	True	1	1		4	2	2	2	1	1	1	2	1	3	2	1	1	33.000	True	13	0	2	1	1	2	2	2	0	1	0	1	1	True
HIPS	2	71		2	0	0.912	35	21232	0.088	50	True	True	11111	1	85	True	True	1	1		2	2	2	2	1	1	1	2	1	3	1	2	1	23.000	True	18	0	1	0	3	2	3	2	2	1	2	1	1	True
HIPS	2	73		2	4	0.175	20	22222	0.516	60	True	True	21221	0.691	80	True	True	1	1		2	1	2	2	2	2	1	2	2	2	2	2	1	28.000	True	12	0	1	0	2	2	2	0	0	0	2	2	1	True
HIPS	2	68		2	0	0.159	-10	21221	0.691	85	True	True	21111	0.85	75	True	True	2	2		3	1	1	2	2	1	1	2	1	2	1	1	1	7.000	True	31	3	2	4	3	2	3	4	3	1	2	3	1	True
HIPS	2	65		2	0			22332	-0.074	20	True	True				False	False	1				1		2		2		3		3		2			True	7	0	0	0	1	1	1	2	0	0	1	1	0	False
HIPS	1	67		2	0
HIPS	2	46		1	0	0.380	85	21222	0.62	10	True	True	11111	1	95	True	True	1	1		2	1	2	2	1	1	1	2	1	2	1	2	1	25.000	True	23	1	3	1	3	2	2	2	2	0	3	3	1	True
HIPS	2	77		6	19	0.945	18	22231	0.055	52	True	True	11111	1	70	True	True	1	1		3	1	2	2	1	2	1	2	1	3	1	1	1	35.000	True	9	0	0	1	1	1	1	2	0	0	1	1	1	True
HIPS	1	69		3	1
HIPS	1	65		3	0	1.074	16	22332	-0.074	84	True	True	11111	1	100	True	True	1	1		2	2	2	2	1	2	1	3	1	3	1	2	1	42.000	True	6	0	0	0	1	1	1	0	1	0	1	1	0	True
HIPS	2	78		3	1	-0.140	-23	11221	0.76	98	True	True	21222	0.62	75	True	True	1	1		3	2	2	1	2	1	1	2	2	2	2	1	2	8.000	True	29	1	2	3	4	2	2	4	2	2	3	2	2	True
HIPS	1	64		1	0	0.240	5	11221	0.76	90	True	True	11111	1	95	True	True	1	1		2	2	2	1	1	1	1	2	1	2	1	1	1	15.000	True	33	1	3	2	4	3	2	3	3	3	3	3	3	True
HIPS	2	72		4	0	0.870	51	22332	-0.074	45	True	True	11121	0.796	96	True	True	2	2		3	1	9	2	1	2	1	3	1	3	2	2	1	23.000	True	15	0	0	0	2	2	2	2	2	0	2	3	0	True
HIPS	1	79		1	10	0.741	65	22231	0.055	30	True	True	11121	0.796	95	True	True	1	1		2	1	2	2	1	2	1	2	1	3	2	1	1	32.000	True	13	1	0	0	2	2	0	1	2	0	2	2	1	True
HIPS	1	74		3	0	0.484	0	22222	0.516	100	True	True	11111	1	100	True	True	1	1		1	1	2	2	1	2	1	2	1	2	1	2	1	30.000	True	18	1	2	2	2	2	2	1	2	0	2	2	0	True
HIPS	2	74		3	0	0.532	-40	21232	0.088	90	True	True	21222	0.62	50	True	True	9	1		9	1	1	2	2	1	1	2	2	3	2	2	2	18.000	True	14	0	0	2	2	1	2	1	2	0	2	1	1	True
HIPS	1	69	22/05/2018	16	18
HIPS	2	48		5	0	1.181	60	22233	-0.181	30	True	True	11111	1	90	True	True	1	1		2	2	2	2	1	2	1	2	1	3	1	3	1	40.000	True	8	0	1	0	1	1	1	1	1	0	1	1	0	True
HIPS	2	70		10	0			22232	-0.016	23	True	True				False	False	2				1		2		2		2		3		2			True	9	0	0	0	1	2	1	1	2	0	1	0	1	False
HIPS	1	46		1	0			22233	-0.181	22	True	True				False	False	1				1		2		2		2		3		3			True	10	0	0	0	1	1	1	2	2	0	2	1	0	False
HIPS	2	57	29/12/2019	38	0
HIPS	2	68		2	0		20	29291		50	True	False	11121	0.796	70	True	True	1	1		4	2	2	2	1	9	1	2	1	9	2	1	1	16.000	True	21	2	2	1	2	2	1	3	2	0	2	2	2	True
HIPS	1	82		4	0			99999		999	False	False	11111	1	90	True	True	1	2		2	1	2	9	1	9	1	9	1	9	1	9	1	19.000	True	28	1	3	1	3	3	2	3	3	1	3	3	2	True
HIPS	1	77		2	0	0.263	10	22221	0.587	70	True	True	21111	0.85	80	True	True	1	1		3	1	2	2	2	2	1	2	1	2	1	1	1		True	12	1	0	1	1	1	0	2	2	1	1	1	1	False
HIPS	2	74		1	2	0.784	12	21332	0.03	48	True	True	21211	0.814	60	True	True	1	1		3	1	1	2	2	1	1	3	2	3	1	2	1	36.000	True	7	0	0	1	2	1	0	0	0	0	1	1	1	True
HIPS	2	60		3	8
HIPS	2	77		4	0	0.413	22	22221	0.587	68	True	True	11111	1	90	True	True	2	2		2	1	2	2	1	2	1	2	1	2	1	1	1	21.000	True	25	1	3	2	3	2	2	2	2	1	2	3	2	True
HIPS	2	70		2	0	0.841	0	21231	0.159	90	True	True	11111	1	90	True	True	1	1		2	2	2	2	1	1	1	2	1	3	1	1	1	28.000	True	19	0	1	1	3	2	3	3	2	0	1	2	1	True
HIPS	2	81		2	0
HIPS	2	71		4	0	0.175	15	22222	0.516	50	True	True	21221	0.691	65	True	True	2	2		3	2	2	2	2	2	1	2	2	2	2	2	1	11.000	True	15	0	1	1	2	1	2	0	2	2	2	1	1	True
HIPS	1	51		1	0
HIPS	1	64		1	0			21231	0.159	70	True	True				False	False	1				2		2		1		2		3		1			True	17	1	0	0	2	2	2	2	2	0	2	2	2	False
HIPS	2	71		2	0			21222	0.62	92	True	True				False	False	2				2		2		1		2		2		2			True	29	1	2	2	4	2	3	3	3	1	4	1	3	False
HIPS	2	73		2	0	0.000	0	22222	0.516	40	True	True	22222	0.516	40	True	True	1	1		4	9	1	2	2	2	2	2	2	2	2	2	2	16.000	True	20	0	1	1	2	2	1	2	4	1	2	2	2	True
HIPS	2	64		2	0
HIPS	2	72		2	0
HIPS	2	78	10/09/2020	7	1			22222	0.516	75	True	True				False	False	2				1		2		2		2		2		2			True	15	1	2	2	2	2	1	0	1	0	1	2	1	False
HIPS	1	78		3	0	0.309	8	21221	0.691	92	True	True	11111	1	100	True	True	1	1		1	1	2	2	1	1	1	2	1	2	1	1	1	26.000	True	21	0	3	1	2	2	2	4	1	0	2	2	2	True
HIPS	1	62		1	2
HIPS	2	66		2	0	0.870	80	22332	-0.074	15	True	True	11121	0.796	95	True	True	1	1		1	1	2	2	1	2	1	3	1	3	2	2	1	38.000	True	7	0	0	0	1	1	0	0	2	0	2	1	0	True
HIPS	2	84		2	0	0.087	0	21122	0.656	95	True	True	21212	0.743	95	True	True	2	2		2	2	2	2	2	1	1	1	2	2	1	2	2	11.000	True	32	2	4	2	4	2	1	4	4	2	2	3	2	True
HIPS	2	67		2	0	0.309	-4	21221	0.691	99	True	True	11111	1	95	True	True	9	1		2	2	2	2	1	1	1	2	1	2	1	1	1	11.000	True	36	1	3	3	3	3	3	3	4	3	4	3	3	True
HIPS	2	82		2	0	1.003	20	22331	-0.003	60	True	True	11111	1	80	True	True	2	2		3	1	2	2	1	2	1	3	1	3	1	1	1	25.000	True	20	1	3	3	3	1	1	1	4	0	1	1	1	True
HIPS	1	39		3	0			22333	-0.239	20	True	True				False	False	1				1		2		2		3		3		3			True	7	0	1	0	1	1	1	0	0	0	1	1	1	False
HIPS	2	85		2	0	0.912	35	21232	0.088	60	True	True	11111	1	95	True	True	2	2		3	2	2	2	1	1	1	2	1	3	1	2	1	28.000	True	20	0	2	1	4	1	1	2	2	1	3	2	1	True
HIPS	2	79		3	4	0.104	-47	22331	-0.003	97	True	True	21331	0.101	50	True	True	1	1		2	1	2	2	2	2	1	3	3	3	3	1	1		True	13	1	4	0	1	1	0	2	0	0	2	2	0	False
HIPS	1	71		2	0			21232	0.088	39	True	True				False	False	1				1		2		1		2		3		2			True	17	0	1	1	2	2	1	3	2	0	2	2	1	False
HIPS	2	75		2	4		50	22232	-0.016	30	True	True	91112		80	True	False	1	1		2	2	2	2	9	2	1	2	1	3	1	2	2	39.000	True	6	0	0	0	1	1	1	1	0	0	1	1	0	True
HIPS	2	62		2	0	0.707	31	22232	-0.016	40	True	True	21221	0.691	71	True	True	1	2		3	2	2	2	2	2	1	2	2	3	2	2	1	12.000	True	15	0	1	1	2	1	1	2	2	1	2	1	1	True
HIPS	2	74		2	0	0.000	-10	21221	0.691	90	True	True	21221	0.691	80	True	True	4	4		2	2	2	2	2	1	1	2	2	2	2	1	1	22.000	True	16	1	2	1	2	2	2	1	2	0	1	1	1	True
HIPS	1	61		3	0			11121	0.796	85	True	True				False	False	1				2		1		1		1		2		1			True	36	2	4	3	3	3	3	3	4	2	3	3	3	False
HIPS	2	60		5	0			31333	-0.38	30	True	True				False	False	2				1		3		1		3		3		3		10.000	True	7	1	0	0	1	1	1	1	0	0	1	1	0	True
HIPS	2	60		1	0	0.321	-50	22333	-0.239	90	True	True	22223	0.082	40	True	True	2	2		4	1	1	2	2	2	2	3	2	3	2	3	3	10.000	True	7	1	0	0	1	1	1	1	0	0	1	1	0	True
HIPS	2	70		4	0	0.069	-10	21121	0.727	100	True	True	11121	0.796	90	True	True	1	1		2	2	2	2	1	1	1	1	1	2	2	1	1	21.000	True	22	1	2	0	3	2	1	4	3	0	2	2	2	True
HIPS	1	59		4	0
HIPS	1	85		3	0	0.309	5	21221	0.691	80	True	True	11111	1	85	True	True	1	1		3	2	2	2	1	1	1	2	1	2	1	1	1	27.000	True	18	0	0	2	3	3	1	3	1	0	2	1	2	True
HIPS	2	64		2	0	-0.058	5	22232	-0.016	35	True	True	22332	-0.074	40	True	True	2	2		5	1	1	2	2	2	2	2	3	3	3	2	2	14.000	True	14	0	4	0	2	2	0	3	2	0	1	0	0	True
HIPS	2	66		3	0	1.074	25	22332	-0.074	65	True	True	11111	1	90	True	True	1	1		4	1	2	2	1	2	1	3	1	3	1	2	1	2.000	True	2	0	0	0	1	0	0	0	0	0	1	0	0	True
HIPS	2	81		3	0	0.799	68	22331	-0.003	27	True	True	11121	0.796	95	True	True	2	2		2	1	2	2	1	2	1	3	1	3	2	1	1	32.000	True	4	0	0	0	1	1	0	0	0	0	1	1	0	True
HIPS	1	65		2	0	0.413	-3	22221	0.587	85	True	True	11111	1	82	True	True	1	1		2	2	2	2	1	2	1	2	1	2	1	1	1	25.000	True	19	1	1	1	2	2	2	2	1	1	2	2	2	True
HIPS	1	60		3	0	0.484	20	22222	0.516	70	True	True	11111	1	90	True	True	1	1		3	9	2	2	1	2	1	2	1	2	1	2	1	31.000	True	17	1	2	1	2	2	1	2	2	0	2	1	1	True
HIPS	2	72		8	3
HIPS	2	58		2	3	0.204	0	11121	0.796	90	True	True	11111	1	90	True	True	1	1		3	2	2	1	1	1	1	1	1	2	1	1	1	21.000	True	27	0	1	4	2	2	2	3	3	1	2	3	4	True
HIPS	2	60		3	0																														True	11	0	1	1	3	1	0	0	1	1	2	1	0	False
HIPS	1	53		2	2			22221	0.587	35	True	True				False	False	1				2		2		2		2		2		1			True	20	1	2	1	2	2	2	1	1	2	2	2	2	False
HIPS	1	67		2	0	0.740	9	22321	0.26	80	True	True	11111	1	89	True	True	1	1		2	9	2	2	1	2	1	3	1	2	1	1	1	33.000	True	15	1	0	0	3	1	1	2	2	0	2	2	1	True
HIPS	1	60		5	5			22232	-0.016	999	False	True				False	False	1				1		2		2		2		3		2			False	0	1	9	9	1	9	9	9	9	9	9	9	9	False
HIPS	2	59		2	0
HIPS	1	65		2	5	0.380	25	21222	0.62	60	True	True	11111	1	85	True	True	1	1		3	9	2	2	1	1	1	2	1	2	1	2	1	18.000	True	27	1	4	1	3	3	3	2	2	1	3	2	2	True
HIPS	2	63		2	8	0.484	6	22222	0.516	69	True	True	11111	1	75	True	True	1	1		3	2	2	2	1	2	1	2	1	2	1	2	1	27.000	True	18	1	1	0	2	2	2	2	2	2	2	1	1	True
HIPS	1	76		2	0			22333	-0.239	10	True	True				False	False	1				1		2		2		3		3		3			True	5	0	0	0	1	1	1	0	0	0	1	1	0	False
HIPS	1	77		2	2	0.957	80	22332	-0.074	0	True	True	11211	0.883	80	True	True	1	1		3	2	1	2	1	2	1	3	2	3	1	2	1	35.000	True	1	0	0	0	0	1	0	0	0	0	0	0	0	True
HIPS	2	78		2	0
HIPS	2	76		3	0	0.105	10	21221	0.691	75	True	True	11121	0.796	85	True	True	1	1		2	1	2	2	1	1	1	2	1	2	2	1	1	34.000	True	14	1	0	0	2	1	1	1	2	1	2	1	2	True
HIPS	2	75		6	0	0.945	-5	22231	0.055	75	True	True	11111	1	70	True	True	1	1		2	2	2	2	1	2	1	2	1	3	1	1	1	29.000	True	19	0	2	1	1	2	1	2	3	1	2	2	2	True
HIPS	2	66		2	0	-0.223		22222	0.516	999	False	True	21322	0.293	50	True	True	9	9		9	2	1	2	2	2	1	2	3	2	2	2	2		False	0	9	2	0	9	9	2	0	0	0	0	1	1	True
HIPS	1	53		1	1
HIPS	1	54		1	0
HIPS	1	56		1	4	0.294	0	21322	0.293	80	True	True	22221	0.587	80	True	True	1	1		4	1	1	2	2	1	2	3	2	2	2	2	1	11.000	True	15	1	2	0	1	2	2	1	2	0	2	2	0	True
HIPS	2	73		2	1	0.367	54	22222	0.516	36	True	True	11211	0.883	90	True	True	1	1		2	2	2	2	1	2	1	2	2	2	1	2	1	23.000	True	21	1	2	2	2	1	2	2	3	1	1	2	2	True
HIPS	1	65		3	0	1.239	76	22333	-0.239	5	True	True	11111	1	81	True	True	2	2		2	1	2	2	1	2	1	3	1	3	1	3	1	39.000	True	8	0	1	2	1	1	0	1	0	0	1	1	0	True
HIPS	2	68		3	0			22222	0.516	55	True	True				False	False	2				1		2		2		2		2		2			True	25	2	4	1	3	1	2	2	2	1	2	3	2	False
HIPS	1	66		2	2	0.413	7	22221	0.587	91	True	True	11111	1	98	True	True	1	1		1	2	2	2	1	2	1	2	1	2	1	1	1	25.000	True	20	1	1	1	2	2	1	3	3	1	2	1	2	True
HIPS	2	70		16	6	0.784	30	22332	-0.074	60	True	True	22211	0.71	90	True	True	2	2		3	9	2	2	2	2	2	3	2	3	1	2	1	40.000	True	6	0	0	0	1	1	1	1	0	0	1	1	0	True
HIPS	1	63		1	0	0.107	15	22222	0.516	60	True	True	22121	0.623	75	True	True	1	1		1	2	2	2	2	2	2	2	1	2	2	2	1	17.000	True	15	1	1	0	2	1	1	2	2	0	2	2	1	True
HIPS	2	65		3	0	0.694	40	22332	-0.074	20	True	True	21222	0.62	60	True	True	1	1		3	1	9	2	2	2	1	3	2	3	2	2	2	27.000	True	16	0	3	0	3	2	0	2	2	0	2	1	1	True
HIPS	2	68		1	3
HIPS	2	70		7	3	0.763	30	22331	-0.003	50	True	True	11221	0.76	80	True	True	1	1		3	1	1	2	1	2	1	3	2	3	2	1	1	18.000	True	20	1	2	1	2	2	1	2	2	2	2	2	1	True
HIPS	1	72		14	0
HIPS	1	47		1	1	0.945	15	22231	0.055	60	True	True	11111	1	75	True	True	1	1		3	2	2	2	1	2	1	2	1	3	1	1	1	39.000	True	8	0	0	0	2	1	0	1	0	0	2	1	1	True
HIPS	1	67		2	0	0.176	0	21222	0.62	85	True	True	11121	0.796	85	True	True	2	2		2	2	2	2	1	1	1	2	1	2	2	2	1	21.000	True	21	1	0	0	3	2	2	3	3	0	2	3	2	True
HIPS	1	78		5	2	0.046	-10	22231	0.055	80	True	True	21331	0.101	70	True	True	1	1		3	1	1	2	2	2	1	2	3	3	3	1	1	7.000	True	11	0	1	0	3	1	1	1	1	0	1	1	1	True
HIPS	1	55		2	3		15	23932		5	True	False	22933		20	True	False	9	1		5	9	1	2	2	3	2	9	9	3	3	2	3		False	0	0	9	9	0	0	0	0	9	1	0	1	9	True
HIPS	1	68		4	0
HIPS	1	25		3	0	0.000	8	22233	-0.181	20	True	True	22233	-0.181	28	True	True	1	1		4	1	1	2	2	2	2	2	2	3	3	3	3	10.000	True	5	0	0	0	1	1	1	0	0	0	1	1	0	True
HIPS	2	87		19	3			99999		999	False	False	21232	0.088	25	True	True	2	2		4	1	1	9	2	9	1	9	2	9	3	9	2	31.000	True	14	0	2	2	4	1	1	0	0	0	2	1	1	True
HIPS	2	69		2	0			99999		999	False	False	11111	1	98	True	True	2	2		2	2	2	9	1	9	1	9	1	9	1	9	1	27.000	True	20	0	2	2	2	2	2	2	2	2	2	1	1	True
HIPS	2	82		2	0			99999		999	False	False	11111	1	80	True	True	2	2		4	1	2	9	1	9	1	9	1	9	1	9	1		True	4	0	0	0	1	1	1	0	0	0	0	1	0	False
HIPS	2	70		7	4
HIPS	2	70		7	4
HIPS	2	50		2	0			21221	0.691	90	True	True				False	False	2				2		2		1		2		2		1			True	17	1	0	1	3	1	1	2	2	0	3	2	1	False
HIPS	2	72		4	2
HIPS	2	72		2	0		-3	22221	0.587	58	True	True	22293		55	True	False	2	2		3	2	1	2	2	2	2	2	2	2	9	1	3	3.000	True	19	1	2	0	1	1	1	4	3	1	2	2	1	True
HIPS	2	61		2	9	0.841	65	21231	0.159	25	True	True	11111	1	90	True	True	1	1		1	2	2	2	1	1	1	2	1	3	1	1	1	36.000	True	12	0	0	0	2	1	1	2	1	1	2	1	1	True
HIPS	1	56		2	0	0.309	25	21221	0.691	67	True	True	11111	1	92	True	True	1	1		2	2	2	2	1	1	1	2	1	2	1	1	1	16.000	True	30	2	2	1	3	2	3	3	4	0	3	3	4	True
HIPS	2	72		4	4			22323	0.024	30	True	True				False	False	2				1		2		2		3		2		3		13.000	True	7	1	1	0	1	1	0	0	1	0	0	1	1	True
HIPS	1	63		2	0	0.413	65	22221	0.587	35	True	True	11111	1	100	True	True	1	1		1	2	2	2	1	2	1	2	1	2	1	1	1	33.000	True	15	1	2	0	2	2	1	2	2	0	1	1	1	True
HIPS	2	68		17	0
HIPS	2	68		17	0
HIPS	2	75		8	1
HIPS	1	63		2	1	0.945	8	22231	0.055	82	True	True	11111	1	90	True	True	1	1		3	2	2	2	1	2	1	2	1	3	1	1	1		True	4	0	0	0	1	1	0	1	0	0	1	0	0	False
HIPS	1	69		2	0	0.413	-11	22221	0.587	90	True	True	11111	1	79	True	True	1	1		2	2	2	2	1	2	1	2	1	2	1	1	1	30.000	True	15	1	2	1	2	1	1	1	2	0	1	2	1	True
HIPS	1	85		13	13
HIPS	2	77		3	4
HIPS	2	59		2	0	0.912		21232	0.088	999	False	True	11111	1	86	True	True	2	2		2	1	2	2	1	1	1	2	1	3	1	2	1	32.000	True	14	0	1	1	2	1	2	1	2	1	1	1	1	True
HIPS	1	83		2	1			22221	0.587	999	False	True	91291		73	True	False	1	1		3	1	9	2	9	2	1	2	2	2	9	1	1	15.000	True	24	2	1	0	4	2	2	4	2	2	2	2	1	True
HIPS	2	85		7	2
HIPS	2	82		11	0
HIPS	1	67		1	0
KNEES	1	76		1	4			22232	-0.016	10	True	True				False	False	1				1		2		2		2		2		2			True	3	0	0	1	1	0	1	0	0	0	0	0	0	False
KNEES	2	72		4	0			99999		999	False	False				False	False	2				1		9		9		9		9		9			True	8	0	0	3	1	0	1	1	0	1	0	0	1	False
KNEES	1	63		2	0
KNEES	1	48		4	0	-0.104	8	21221	0.691	50	True	True	22221	0.587	58	True	True	1	1		4	2	1	2	2	1	2	2		2	2	1	1	1.000	True	29	1	2	3	3	3	3	2	2	2	3	3	2	True
KNEES	2	72		3	4			22222	0.516	70	True	True				False	False	1				1		2		2		2		2		2			True	14	0	1	2	2	2	1	1	1	1	1	1	1	False
KNEES	2	72		5	0			22331	-0.003	58	True	True				False	False	1				9		2		2		3		3		1			True	8	0	0	0	2	2	1	0	0	1	1	0	1	False
KNEES	1	77		2	5	0.841	0	21231	0.159	90	True	True	11111	1	90	True	True	1	9		3	2	2	2	1	1	1	2		2	1	1	1	32.000	True	14	0	0	3	2	0	1	1	2	2	0	2	1	True
KNEES	2	73		3	5			22232	-0.016	57	True	True				False	False	2				1		2		2		2		2		2			True	4	0	0	1	1	0	1	0	0	0	0	0	1	False
KNEES	1	65		2	2			99999		999	False	False				False	False	1				2		9		9		9		9		9			True	35	2	3	4	3	3	3	3	2	2	3	3	4	False
KNEES	2	50		2	0			11221	0.76	50	True	True				False	False	1				2		1		1		2		2		1			True	29	1	1	3	2	2	3	2	2	3	4	3	3	False
KNEES	1	60		1	0	0.841	2	21231	0.159	88	True	True	11111	1	90	True	True	1	1		2	1	2	2	1	1	1	2		2	1	1	1	30.000	True	11	0	0	2	1	0	1	1	1	1	1	2	1	True
KNEES	1	56		4	0			21222	0.62	85	True	True				False	False	1				1		2		1		2		2		2			True	18	0	0	2	2	3	1	1	2	3	0	2	2	False
KNEES	2	71		2	2	0.309	20	21221	0.691	70	True	True	11111	1	90	True	True	1	1		3	1	1	2	1	1	1	2		2	1	1	1	23.000	True	23	0	1	4	2	4	2	1	0	2	3	2	2	True
KNEES	1	73		2	0	0.309	0	21221	0.691	90	True	True	11111	1	90	True	True	1	1		2	2	2	2	1	1	1	2		2	1	1	1	22.000	True	21	0	2	3	3	2	2	0	1	1	3	2	2	True
KNEES	2	67		3	1	0.765	30	22332	-0.074	50	True	True	21221	0.691	80	True	True	1	1		3	1	2	2	2	2	1	3		3	2	2	1	15.000	True	12	0	0	2	1	2	1	1	1	0	3	0	1	True
KNEES	2	75		2	1
KNEES	1	66		3	0
KNEES	1	77		3	0			21222	0.62	60	True	True				False	False	1				1		2		1		2		2		2			True	27	1	2	3	2	4	3	1	1	2	3	2	3	False
KNEES	2	83		7	3			21222	0.62	80	True	True				False	False	2				9		2		1		2		2		2			True	19	0	0	4	2	3	1	1	1	1	2	2	2	False
KNEES	2	74		5	3
KNEES	2	66		3	3			23232	-0.126	60	True	True				False	False	2				1		2		3		2		2		2			True	5	0	1	1	1	1	1	0	0	0	0	0	0	False
KNEES	2	68		7	4	0.344	5	21122	0.656	50	True	True	11111	1	55	True	True	1	2		3	1	1	2	1	1	1	1		1	1	2	1	18.000	True	27	0	2	4	4	2	3	0	0	2	4	4	2	True
KNEES	2	74		3	0			21231	0.159	93	True	True				False	False	2				1		2		1		2		2		1			True	7	0	0	2	1	0	1	0	0	1	0	1	1	False
KNEES	2	63		9	4
KNEES	2	68		2	2			99999		999	False	False				False	False	1				1		9		9		9		9		9			True	8	0	0	2	2	0	1	0	0	1	1	0	1	False
KNEES	2	57		5	0			21221	0.691	70	True	True				False	False	1				2		2		1		2		2		1			True	17	1	1	2	2	2	1	0	0	1	3	2	2	False
KNEES	2	68		2	0
KNEES	2	78		6	3
KNEES	2	85		6	0
KNEES	2	71		3	0	0.637		21231	0.159	30	True	True	11121	0.796	999	False	True	2	2		1	1	1	2	1	1	1	2		2	2	1	1	33.000	True	11	0	0	3	1	2	1	0	0	1	1	1	1	True
KNEES	1	77		4	0
KNEES	1	60		3	0	0.071	10	22222	0.516	50	True	True	22221	0.587	60	True	True	1	1		4	1	1	2	2	2	2	2		2	2	2	1	7.000	True	19	1	0	2	2	3	2	1	0	2	2	2	2	True
KNEES	2	66		2	2
KNEES	2	73		1	2																													26.000	True	21	1	0	4	3	2	2	0	1	2	3	2	1	True
KNEES	2	55		2	0
KNEES	1	65		4	0	0.590	39	22332	-0.074	20	True	True	22222	0.516	59	True	True	1	1		4	1	1	2	2	2	2	3		3	2	2	2	15.000	True	3	0	0	1	0	1	1	0	0	0	0	0	0	True
KNEES	2	77		8	5
KNEES	2	60		2	3
KNEES	2	74		3	7			21232	0.088	999	False	True				False	False	2				2		2		1		2		2		2			True	15	0	1	2	1	2	1	1	0	2	2	2	1	False
KNEES	1	74		5	0			22221	0.587	58	True	True				False	False	1				1		2		2		2		2		1			True	26	2	1	4	2	2	4	1	2	2	3	1	2	False
KNEES	2	48		5	0
KNEES	2	66		2	2			22232	-0.016	40	True	True				False	False	1				1		2		2		2		2		2			True	9	0	0	3	1	3	1	0	0	0	0	0	1	False
KNEES	2	72		3	0			21191		80	True	False				False	False	1				2		2		1		1		1		1			True	19	1	0	2	2	3	2	1	0	2	3	2	1	False
KNEES	2	80		3	0	0.486	-10	21321	0.364	90	True	True	21111	0.85	80	True	True	1	1		2	2	2	2	2	1	1	3		3	1	1	1	21.000	True	19	1	2	3	2	2	1	1	0	2	2	2	1	True
KNEES	2	80		3	1																													21.000	True	19	1	2	3	2	2	1	1	0	2	2	2	1	True
KNEES	2	60		4	1
KNEES	1	72		3	4																													12.000	True	29	1	2	4	2	2	3	1	2	2	3	4	3	True
KNEES	1	66		2	0			22221	0.587	80	True	True				False	False	1				2		2		2		2		2		1			True	19	0	1	2	2	2	2	0	1	2	3	2	2	False
KNEES	2	80		2	0																													23.000	True	21	0	2	4	2	3	2	1	1	1	2	2	1	True
KNEES	2	68		4	10			22232	-0.016	21	True	True				False	False	1				1		2		2		2		2		2			True	7	0	0	2	1	0	1	0	1	0	1	0	1	False
KNEES	1	64		2	1			21222	0.62	75	True	True				False	False	1				2		2		1		2		2		2			True	20	1	1	3	2	2	2	2	1	1	2	1	2	False
KNEES	1	72	20/12/2019	7	4			23332	-0.184	50	True	True	99999		999	False	False	1	1		4	1	1	2	9	3	9	3		3	9	2	9	25.000	True	3	0	0	1	1	0	0	0	0	0	0	0	1	True
KNEES	2	78		4	0	0.105	8	21221	0.691	90	True	True	11121	0.796	98	True	True	9	1		2	1	2	2	1	1	1	2		2	2	1	1	16.000	True	20	1	1	2	1	3	1	1	0	2	3	3	2	True
KNEES	2	68		6	0	0.532		22231	0.055	51	True	True	22221	0.587	999	False	True	1	1		4	1	1	2	2	2	2	2		2	2	1	1	14.000	True	11	0	0	2	1	0	1	3	0	1	2	0	1	True
KNEES	2	53		2	0
KNEES	1	70		5	4			22232	-0.016	75	True	True				False	False	2				1		2		2		2		2		2			True	13	0	0	1	1	2	1	0	1	1	2	2	2	False
KNEES	2	63		2	1	0.000	-30	21221	0.691	95	True	True	21221	0.691	65	True	True	1	1		2	2	2	2	2	1	1	2		2	2	1	1	28.000	True	19	1	1	4	2	2	1	1	1	1	2	1	2	True
KNEES	1	68		2	7
KNEES	2	79		2	4			22221	0.587	65	True	True				False	False	2				1		2		2		2		2		1			True	23	1	1	3	2	3	2	2	1	2	2	2	2	False
KNEES	1	67		2	4			21231	0.159	98	True	True				False	False	1				1		2		1		2		2		1			True	11	1	1	2	1	1	1	0	1	1	0	1	1	False
KNEES	2	72	08/10/2019	4	0
KNEES	1	61		2	0			21221	0.691	70	True	True				False	False	1				2		2		1		2		2		1			True	27	0	2	4	2	3	1	3	2	2	3	2	3	False
KNEES	1	89	10/09/2020	4	7
KNEES	1	70		2	11
KNEES	1	87		2	1			21221	0.691	85	True	True				False	False	2				2		2		1		2		2		1			True	26	2	3	3	2	3	3	0	0	2	4	2	2	False
KNEES	2	73		4	0
KNEES	1	58		3	3			22333	-0.239	20	True	True				False	False	1				1		2		2		3		3		3			True	7	0	0	1	1	1	1	0	0	0	1	1	1	False
KNEES	1	75		4	7			22221	0.587	60	True	True				False	False	1				2		2		2		2		2		1			True	22	1	2	2	2	2	2	1	1	2	2	3	2	False
KNEES	1	54		2	4
KNEES	2	57		2	1																														True	26	1	1	4	3	3	2	0	1	2	3	4	2	False
KNEES	1	66		5	0	0.240	0	11221	0.76	90	True	True	11111	1	90	True	True	1	1		2	2	2	1	1	1	1	2		2	1	1	1	13.000	True	32	1	3	4	3	2	2	3	2	3	3	3	3	True
KNEES	2	63		3	1			21231	0.159	20	True	True				False	False	1				2		2		1		2		2		1			True	10	0	0	2	2	2	1	0	0	1	0	1	1	False
KNEES	1	63		2	4	0.309	11	21221	0.691	69	True	True	11111	1	80	True	True	1	1		1	2	2	2	1	1	1	2		2	1	1	1	22.000	True	24	1	0	4	4	3	2	0	2	1	2	3	2	True
KNEES	2	67		2	1
KNEES	1	69		1	3
KNEES	2	75		4	4	0.069	9	21221	0.691	61	True	True	11221	0.76	70	True	True	1	1		4	2	2	2	1	1	1	2		2	2	1	1	12.000	True	24	1	1	3	2	3	2	2	0	2	3	3	2	True
KNEES	2	67		2	0			21221	0.691	90	True	True				False	False	1				2		2		1		2		2		1			True	14	0	0	3	2	2	2	1	0	1	1	1	1	False
KNEES	2	54		4	1
KNEES	2	82		11	0	0.071	10	21222	0.62	60	True	True	21221	0.691	70	True	True	2	2		3	1	2	2	2	1	1	2		2	2	2	1	25.000	True	13	0	0	2	1	2	2	1	0	1	2	1	1	True
KNEES	2	56		5	4			22333	-0.239	39	True	True				False	False	1				1		2		2		3		3		3			True	6	0	0	2	1	0	1	0	0	0	1	0	1	False
KNEES	2	77		5	5
KNEES	1	74		15	0
KNEES	1	63		1	0			11221	0.76	90	True	True				False	False	1				2		1		1		2		2		1			True	21	1	1	3	2	3	1	0	1	2	2	3	2	False
KNEES	1	66		2	3		5	21291		60	True	False	11121	0.796	65	True	True	1	1		3	1	2	2	1	1	1	2		2	2	1	1	12.000	True	22	1	1	3	2	3	2	1	2	2	1	2	2	True
KNEES	2	63		3	4			21233	-0.077	25	True	True				False	False	2				2		2		1		2		2		3			True	16	0	0	3	2	3	2	1	1	1	1	1	1	False
KNEES	1	72		2	1	0.173	6	22222	0.516	79	True	True	11222	0.689	85	True	True	2	2		3	1	2	2	1	2	1	2		2	2	2	2	17.000	True	20	1	1	3	2	2	2	2	2	1	1	2	1	True
KNEES	2	77		14	5			22232	-0.016	60	True	True				False	False	2				2		2		2		2		2		2			True	19	0	4	4	1	1	3	0	1	1	2	1	1	False
KNEES	1	57		3	1
KNEES	1	70		4	0			22222	0.516	20	True	True				False	False	1				1		2		2		2		2		2			True	8	0	0	4	1	0	1	0	0	1	0	0	1	False
KNEES	2	71		5	0																													9.000	True	8	0	0	2	2	0	1	0	1	0	0	1	1	True
KNEES	2	65		3	7
KNEES	1	62		2	2																													27.000	True	17	1	1	2	2	2	2	0	1	1	2	2	1	True
KNEES	2	66		3	0			21221	0.691	90	True	True				False	False	1				2		2		1		2		2		1			True	27	1	2	4	3	3	2	1	1	2	3	3	2	False
KNEES	2	63		2	0			22232	-0.016	40	True	True				False	False	1				1		2		2		2		2		2			True	8	0	0	1	1	2	1	1	0	1	1	0	0	False
KNEES	2	52		6	0	0.105		21221	0.691	999	False	True	11121	0.796	100	True	True	1	9		9	2	2	2	1	1	1	2		2	2	1	1		True	28	1	1	3	2	3	2	4	1	2	3	4	2	False
KNEES	2	73		2	5
KNEES	1	84		8	7
KNEES	1	80		10	0			22321	0.26	60	True	True				False	False	1				2		2		2		3		3		1			True	21	1	3	2	2	2	1	1	0	2	3	2	2	False
KNEES	2	67		8	3			22321	0.26	20	True	True				False	False	1				1		2		2		3		3		1			True	9	1	0	2	1	3	2	0	0	0	0	0	0	False
KNEES	1	66		3	0			21231	0.159	70	True	True				False	False	1				1		2		1		2		2		1			True	14	0	1	3	2	2	1	0	1	1	1	1	1	False
KNEES	1	45		3	0
KNEES	2	51		3	8
KNEES	1	60		1	4			21231	0.159	85	True	True				False	False	1				9		2		1		2		2		1			True	10	0	0	3	2	1	1	0	0	1	1	0	1	False
KNEES	1	61		2	0			22332	-0.074	50	True	True				False	False	1				1		2		2		3		3		2			True	13	0	0	2	2	2	1	1	1	0	1	2	1	False
KNEES	2	68		5	8
KNEES	2	63		2	0	0.069	5	21221	0.691	90	True	True	11221	0.76	95	True	True	1	1		1	2	2	2	1	1	1	2		2	2	1	1	10.000	True	19	0	0	3	2	3	1	1	1	1	2	3	2	True
KNEES	1	61		4	0			21222	0.62	50	True	True				False	False	1				2		2		1		2		2		2			True	23	1	1	2	2	4	2	0	2	1	3	2	3	False
KNEES	2	71		2	0	1.041	-10	21133	-0.041	100	True	True	11111	1	90	True	True	2	2		1	2	2	2	1	1	1	1		1	1	3	1	21.000	True	24	0	4	4	3	4	2	4	0	2	0	0	1	True
KNEES	2	72		2	1																													21.000	True	24	0	4	4	3	4	2	4	0	2	0	0	1	True
KNEES	2	57		3	3			21222	0.62	50	True	True				False	False	2				1		2		1		2		2		2			True	13	1	0	4	0	2	1	0	0	1	0	2	2	False
KNEES	1	67		2	0
KNEES	2	72		28	5	0.438	30	22332	-0.074	20	True	True	21321	0.364	50	True	True	9	1		5	1	1	2	2	2	1	3		3	2	2	1	16.000	True	3	0	1	0	1	0	1	0	0	0	0	0	0	True
KNEES	2	75		4	0
KNEES	1	75		4	5
KNEES	1	86		6	2			21321	0.364	60	True	True				False	False	1				1		2		1		3		3		1			True	19	2	1	2	2	1	2	1	1	2	2	1	2	False
KNEES	2	72		2	3
KNEES	2	50		2	12			33333	-0.594	10	True	True				False	False	1				1		3		3		3		3		3			True	3	0	0	0	1	1	1	0	0	0	0	0	0	False
KNEES	1	68		2	3																													23.000	True	5	0	0	1	2	0	1	0	0	0	0	0	1	True
KNEES	2	55		6	0
KNEES	2	71		3	1			11221	0.76	78	True	True				False	False	1				2		1		1		2		2		1			True	28	0	1	4	3	4	2	3	2	2	3	2	2	False
KNEES	2	73		2	5
KNEES	2	68		3	0																													-6.000	True	29	2	2	4	2	4	2	2	3	3	3	1	1	True
KNEES	2	70		1	1			22331	-0.003	999	False	True				False	False	2				2		2		2		3		3		1			True	20	0	1	4	2	4	2	4	0	1	1	1	0	False
KNEES	2	53		1	4	0.273	55	21121	0.727	30	True	True	11111	1	85	True	True	1	1		2	2	2	2	1	1	1	1		1	1	1	1	21.000	True	22	0	3	3	2	2	1	1	2	3	1	2	2	True
KNEES	2	82		2	3			21233	-0.077	50	True	True				False	False	1				1		2		1		2		2		3			True	11	0	1	2	2	1	1	1	0	1	1	0	1	False
KNEES	2	68		2	0			22222	0.516	53	True	True				False	False	1				2		2		2		2		2		2			True	19	1	1	2	2	3	2	0	1	2	2	1	2	False
KNEES	2	68		2	0
KNEES	2	58		3	0			21221	0.691	90	True	True				False	False	1				2		2		1		2		2		1			True	28	3	4	3	2	3	3	1	0	3	1	3	2	False
KNEES	1	62		4	0
KNEES	2	61		2	7			21331	0.101	50	True	True				False	False	1				1		2		1		3		3		1			True	8	0	0	2	2	2	1	0	0	0	0	0	1	False
KNEES	2	76		3	1			22221	0.587	75	True	True				False	False	2				1		2		2		2		2		1			True	22	1	4	4	2	2	2	0	1	1	1	2	2	False
KNEES	1	69		5	3	0.069	8	21222	0.62	50	True	True	11222	0.689	58	True	True	1	1		4	2	2	2	1	1	1	2		2	2	2	2	22.000	True	15	1	1	3	2	2	1	0	0	1	1	2	1	True
KNEES	2	57		2	0
KNEES	1	58		4	0			21231	0.159	60	True	True				False	False	2				1		2		1		2		2		1			True	13	0	0	2	1	2	2	1	1	0	0	2	2	False
KNEES	2	73		3	0	0.519		21331	0.101	999	False	True	21222	0.62	60	True	True	2	2		4	2	1	2	2	1	1	3		3	2	1	2	20.000	True	2	0	0	1	0	0	0	0	0	0	0	0	1	True
KNEES	2	72		3	0			11221	0.76	85	True	True				False	False	1				2		1		1		2		2		1			True	20	0	1	4	2	2	1	1	0	2	3	2	2	False
KNEES	1	80		6	0	0.636	11	22231	0.055	79	True	True	21221	0.691	90	True	True	1	1		2	1	1	2	2	2	1	2		2	2	1	1	23.000	True	11	0	1	2	2	0	1	0	1	1	1	1	1	True
KNEES	1	69		2	0
KNEES	2	67		6	0			22231	0.055	60	True	True				False	False	1				1		2		2		2		2		1			True	7	0	0	1	1	2	1	1	0	0	0	0	1	False
KNEES	1	75		3	1
KNEES	1	64		4	0			21231	0.159	17	True	True				False	False	1				2		2		1		2		2		1			True	20	0	1	4	2	2	1	0	1	2	3	2	2	False
KNEES	1	65		2	0																														True	20	0	1	4	2	2	1	0	1	2	3	2	2	False
KNEES	1	73		3	17	0.069	-5	21121	0.727	95	True	True	11121	0.796	90	True	True	2	2		3	2	2	2	1	1	1	1		1	2	1	1	10.000	True	31	0	3	4	3	4	3	0	2	3	2	4	3	True
KNEES	2	68		3	3	0.380	40	21222	0.62	50	True	True	11111	1	90	True	True	1	1		2	1	2	2	1	1	1	2		2	1	2	1	25.000	True	22	1	1	3	2	3	2	1	0	1	3	2	3	True
KNEES	2	53		3	0
KNEES	2	61		2	5			21232	0.088	999	False	True				False	False	1				1		2		1		2		2		2			True	10	0	0	1	1	2	1	1	0	0	1	2	1	False
KNEES	2	73		2	0			21231	0.159	50	True	True				False	False	1				9		2		1		2		2		1			True	16	0	0	4	2	2	1	0	1	0	1	3	2	False
KNEES	1	65		2	0			21231	0.159	90	True	True				False	False	1				2		2		1		2		2		1			True	15	0	0	3	2	3	1	1	0	0	0	3	2	False
KNEES	2	47		3	0
KNEES	2	64		5	4
KNEES	1	66		2	0
KNEES	2	76		2	1			21222	0.62	85	True	True				False	False	2				2		2		1		2		2		2			True	16	1	2	4	2	0	2	0	0	1	2	0	2	False
KNEES	1	77		4	0	0.228	25	21222	0.62	70	True	True	11112	0.848	95	True	True	1	1		1	2	2	2	1	1	1	2		2	1	2	2	15.000	True	33	2	4	3	3	2	3	2	2	3	3	3	3	True
KNEES	1	80		3	2
KNEES	2	69		5	3			22322	0.189	20	True	True				False	False	2				1		2		2		3		3		2			True	10	1	0	2	1	2	1	1	0	0	1	0	1	False
KNEES	2	55		3	0
KNEES	1	71		1	1	0.000	-10	21221	0.691	80	True	True	21221	0.691	70	True	True	1	1		2	1	2	2	2	1	1	2		2	2	1	1	6.000	True	23	1	1	3	2	2	2	2	1	3	2	2	2	True
KNEES	1	47		7	4
KNEES	2	58		4	0
KNEES	2	64		1	3																														True	5	0	0	1	1	0	1	0	1	0	0	0	1	False
KNEES	1	73		2	0
KNEES	2	72		2	0	0.736	22	11131	0.264	75	True	True	11111	1	97	True	True	9	1		2	2	2	1	1	1	1	1		1	1	1	1	30.000	True	17	0	1	4	2	0	1	1	0	1	2	3	2	True
KNEES	1	71		4	2			21221	0.691	79	True	True				False	False	1				1		2		1		2		2		1			True	29	1	2	4	3	3	2	1	2	2	3	3	3	False
KNEES	1	68		1	4			21221	0.691	85	True	True				False	False	1				2		2		1		2		2		1			True	25	1	3	3	2	2	3	1	2	2	2	2	2	False
KNEES	2	74		3	0			11121	0.796	100	True	True				False	False	2				2		1		1		1		1		1			True	38	1	2	4	4	2	4	4	2	3	4	4	4	False
KNEES	1	69		5	3	-0.036	-15	21122	0.656	65	True	True	21222	0.62	50	True	True	1	1		4	2	1	2	2	1	1	1		1	2	2	2	-14.000	True	34	1	1	4	2	4	3	3	2	3	4	4	3	True
KNEES	2	52		2	0			22221	0.587	50	True	True				False	False	1				1		2		2		2		2		1			True	17	0	0	2	2	2	2	1	2	1	1	2	2	False
KNEES	2	81		5	0
KNEES	2	77		2	7
KNEES	2	86		5	10	0.795		21232	0.088	999	False	True	11211	0.883	87	True	True	2	2		2	2	2	2	1	1	1	2		2	1	2	1	27.000	True	17	0	2	4	2	0	1	0	0	2	2	2	2	True
KNEES	1	79		5	0	0.000	0	21221	0.691	90	True	True	21221	0.691	90	True	True	2	2		3	1	1	2	2	1	1	2		2	2	1	1	4.000	True	30	1	2	3	2	4	3	3	1	3	3	3	2	True
KNEES	2	55		2	0			21332	0.03	50	True	True				False	False	1				1		2		1		3		3		2			True	10	0	1	2	2	1	1	0	0	0	2	0	1	False
KNEES	1	81		8	7																													11.000	True	24	1	1	3	2	2	1	3	1	1	3	4	2	True
KNEES	1	74		6	0
KNEES	1	64		2	0
KNEES	1	74		2	4																														True	18	0	0	2	2	3	2	1	1	2	1	2	2	False
KNEES	1	75		6	3			22231	0.055	81	True	True				False	False	1				2		2		2		2		2		1			True	18	0	0	2	2	3	2	1	1	2	1	2	2	False
KNEES	1	75		2	0			21231	0.159	85	True	True				False	False	1				1		2		1		2		2		1			True	13	0	0	3	1	3	1	0	0	1	1	2	1	False
KNEES	1	63		3	4			22232	-0.016	30	True	True				False	False	1				1		2		2		2		2		2			True	9	0	0	1	2	0	1	1	0	1	2	1	0	False
KNEES	2	58		2	0
KNEES	2	66		3	8
KNEES	2	64		2	1			21322	0.293	70	True	True				False	False	1				2		2		1		3		3		2			True	21	1	1	3	2	2	3	2	2	2	0	1	2	False
KNEES	2	53		2	0	0.636	40	21321	0.364	50	True	True	11111	1	90	True	True	9	1		2	2	2	2	1	1	1	3		3	1	1	1	29.000	True	19	2	0	2	3	1	2	0	1	0	3	3	2	True
KNEES	1	57		3	1	0.105	6	21221	0.691	82	True	True	11121	0.796	88	True	True	1	1		3	2	2	2	1	1	1	2		2	2	1	1	15.000	True	23	1	1	2	2	2	2	2	2	2	1	3	3	True
KNEES	1	82		4	0
KNEES	2	61		2	0			21121	0.727	87	True	True				False	False	1				2		2		1		1		1		1			True	32	1	3	3	2	3	3	4	3	3	3	2	2	False
KNEES	2	64		2	0
KNEES	2	64		3	0
KNEES	2	74		10	0
KNEES	2	67		2	2			99999		999	False	False				False	False	1				1		9		9		9		9		9			True	20	1	2	2	2	2	2	1	0	1	2	2	3	False
KNEES	2	73		4	1			11122	0.725	85	True	True				False	False	1				2		1		1		1		1		2			True	32	1	1	4	4	0	3	1	4	3	3	4	4	False
KNEES	1	65		2	0
KNEES	2	60		3	1
KNEES	1	60		2	0			21221	0.691	80	True	True				False	False	1				2		2		1		2		2		1			True	25	1	0	4	4	4	2	1	2	1	2	2	2	False
KNEES	1	71		6	0			21222	0.62	60	True	True				False	False	9				1		2		1		2		2		2			True	20	2	1	2	2	3	2	0	1	2	2	2	1	False
KNEES	1	85		5	2
KNEES	2	83		3	2
KNEES	1	71		6	10			22932		999	False	False	22322	0.189	55	True	True	1	1		3	1	1	2	2	2	2	9		9	2	2	2	5.000	True	15	1	1	1	2	2	2	1	1	0	0	2	2	True
KNEES	1	72		9	13	0.568	10	22232	-0.016	90	True	True	22122	0.552	100	True	True	1	1		4	1	1	2	2	2	2	2		2	2	2	2	11.000	True	18	0	1	2	2	4	2	1	0	2	1	2	1	True
KNEES	2	79		33	6
KNEES	2	69		2	0
KNEES	2	64		2	3			22232	-0.016	35	True	True				False	False	1				1		2		2		2		2		2			True	12	0	0	2	1	4	1	0	1	1	1	0	1	False
KNEES	2	62	01/02/2021	7	6
KNEES	1	66		2	1			21221	0.691	60	True	True				False	False	1				2		2		1		2		2		1			True	26	1	1	3	2	3	3	2	2	2	2	3	2	False
KNEES	1	76		2	3
KNEES	2	70		7	0			22231	0.055	60	True	True				False	False	2				1		2		2		2		2		1			True	7	0	0	1	1	0	1	0	0	1	2	0	1	False
KNEES	2	73		3	5
KNEES	2	65		2	0																													22.000	True	13	0	0	2	2	2	1	1	1	1	1	1	1	True
KNEES	1	71		3	4			22232	-0.016	999	False	True				False	False	1				1		2		2		2		2		2			True	11	0	0	2	2	2	1	1	1	1	0	0	1	False
KNEES	1	58		1	1	0.309	30	21221	0.691	65	True	True	11111	1	95	True	True	1	1		3	2	2	2	1	1	1	2		2	1	1	1	22.000	True	25	1	2	3	3	3	2	0	2	1	2	3	3	True
KNEES	1	70		8	22		-20	22991		50	True	False	22232	-0.016	30	True	True	1	1		5	1	1	2	2	2	2	9		9	3	1	2	-1.000	True	17	1	2	3	2	1	1	1	0	2	1	1	2	True
KNEES	2	77		3	3																													19.000	True	25	0	2	3	3	2	3	1	2	2	2	2	3	True
KNEES	2	53		6	4
KNEES	2	75		2	1
KNEES	1	61		2	8	0.244	-15	22232	-0.016	45	True	True	11231	0.228	30	True	True	1	1		4	1	1	2	1	2	1	2		2	3	2	1	35.000	True	6	0	1	2	1	0	1	0	0	0	1	0	0	True
KNEES	1	72	22/07/2020	2	0	0.906	5	22233	-0.181	70	True	True	11122	0.725	75	True	True	9	1		2	2	2	2	1	2	1	2		2	2	3	2	35.000	True	7	0	0	1	1	2	1	0	1	0	0	0	1	True
KNEES	2	62		3	4	0.380	40	21222	0.62	50	True	True	11111	1	90	True	True	2	2		2	2	2	2	1	1	1	2		2	1	2	1	26.000	True	20	1	1	3	2	3	1	1	0	1	2	2	3	True
KNEES	2	71		4	4			99999		999	False	False				False	False	1				2		9		9		9		9		9			True	25	1	3	4	3	3	1	1	0	2	3	2	2	False
KNEES	1	64		9	0
KNEES	1	68		2	5
KNEES	1	72		9	3																													29.000	True	16	1	0	2	2	4	1	1	1	1	0	2	1	True
KNEES	1	54		4	4			21231	0.159	90	True	True				False	False	1				1		2		1		2		2		1			True	13	0	1	2	1	2	1	1	1	1	1	1	1	False
KNEES	1	66		4	2
KNEES	1	52		2	0	0.036	0	21221	0.691	80	True	True	21121	0.727	80	True	True	1	1		3	1	1	2	2	1	1	2		2	2	1	1	0.000	True	28	1	4	4	2	3	1	1	1	2	4	3	2	True
KNEES	1	61		4	0	0.484	10	22222	0.516	70	True	True	11111	1	80	True	True	1	1		3	1	2	2	1	2	1	2		2	1	2	1	21.000	True	25	1	4	1	1	3	1	1	0	3	4	4	2	True
KNEES	2	82		6	10			99999		999	False	False	22232	-0.016	40	True	True	1	1		4	1	1	9	2	9	2	9		9	3	9	2	7.000	True	18	2	0	2	2	2	2	1	0	1	3	2	1	True
KNEES	2	76		5	2			99999		999	False	False	11111	1	95	True	True	1	1		3	2	2	9	1	9	1	9		9	1	9	1	31.000	True	12	0	1	2	1	2	1	1	1	1	0	0	2	True
KNEES	2	60		5	0			22233	-0.181	37	True	True				False	False	2				1		2		2		2		2		3			True	8	0	0	1	1	0	1	1	0	1	1	1	1	False
KNEES	1	77		6	2
KNEES	2	78		6	0
KNEES	1	54		2	0
KNEES	2	67		2	0			21221	0.691	100	True	True				False	False	1				1		2		1		2		2		1			True	21	1	1	3	2	2	1	4	1	1	2	2	1	False
KNEES	2	64		2	0
KNEES	2	65		2	3																													31.000	True	10	0	0	4	1	1	0	0	1	1	0	1	1	True
KNEES	2	72		2	1
KNEES	2	68		3	7																													14.000	True	8	0	0	1	1	2	1	1	0	0	0	1	1	True
KNEES	1	84		40	2
KNEES	1	87		2	2
KNEES	1	76		14	14
KNEES	1	64		2	2			22222	0.516	70	True	True				False	False	1				1		2		2		2		2		2			True	18	0	1	2	1	2	1	1	2	1	3	2	2	False
KNEES	1	79		2	3
KNEES	2	81		3	9
KNEES	2	73		2	0			21321	0.364	67	True	True				False	False	1				2		2		1		3		3		1			True	12	0	0	2	1	2	2	1	0	1	1	1	1	False
KNEES	1	60		2	0			21322	0.293	89	True	True				False	False	1				1		2		1		3		3		2			True	17	1	1	3	2	3	2	0	1	1	0	1	2	False
KNEES	2	68		3	1
KNEES	2	78		3	4	0.159	-30	21221	0.691	80	True	True	21111	0.85	50	True	True	9	2		3	2	2	2	2	1	1	2		2	1	1	1	13.000	True	22	2	2	2	2	3	3	1	0	2	1	2	2	True
KNEES	1	67		3	1
KNEES	2	67		6	5	1.016	70	22232	-0.016	25	True	True	11111	1	95	True	True	1	1		2	1	2	2	1	2	1	2		2	1	2	1	35.000	True	12	0	1	2	2	2	1	0	0	1	1	1	1	True
KNEES	2	74		3	1	0.484	8	22222	0.516	72	True	True	11111	1	80	True	True	1	1		2	1	2	2	1	2	1	2		2	1	2	1	26.000	True	17	1	1	2	1	2	1	2	1	1	2	2	1	True
KNEES	1	76		1	3
KNEES	2	65		6	4
KNEES	1	78		2	0	0.209	7	22221	0.587	78	True	True	11121	0.796	85	True	True	1	1		2	2	2	2	1	2	1	2		2	2	1	1	23.000	True	16	0	0	2	2	1	2	1	1	1	3	2	1	True
KNEES	1	64		2	0			22231	0.055	80	True	True				False	False	1				2		2		2		2		2		1			True	14	0	0	2	2	1	2	1	1	1	1	2	1	False
KNEES	1	65		3	0			21221	0.691	65	True	True				False	False	1				2		2		1		2		2		1			True	22	1	1	3	2	3	2	0	1	2	3	2	2	False
KNEES	2	76		2	2			22231	0.055	70	True	True				False	False	2				1		2		2		2		2		1			True	6	0	0	1	1	1	1	0	0	0	1	0	1	False
KNEES	2	72		2	1			21222	0.62	35	True	True				False	False	1				1		2		1		2		2		2			True	20	1	2	4	2	1	2	1	0	2	2	1	2	False
KNEES	1	72		3	3	0.707	-20	22232	-0.016	50	True	True	21221	0.691	30	True	True	2	2		4	1	1	2	2	2	1	2		2	2	2	1	13.000	True	17	0	0	3	2	2	2	2	1	0	1	2	2	True
KNEES	2	58		5	4			22331	-0.003	50	True	True				False	False	1				1		2		2		3		3		1			True	6	0	0	2	1	1	1	0	0	0	0	0	1	False
KNEES	2	48		3	0
KNEES	2	70		2	0	0.069	-5	21221	0.691	85	True	True	11221	0.76	80	True	True	1	1		3	2	2	2	1	1	1	2		2	2	1	1	14.000	True	28	0	3	4	2	4	2	0	2	2	3	4	2	True
KNEES	1	66		5	2			22221	0.587	70	True	True				False	False	1				1		2		2		2		2		1			True	22	1	1	2	2	2	2	3	1	2	2	2	2	False
KNEES	2	73		4	0	0.707	45	22232	-0.016	25	True	True	21221	0.691	70	True	True	1	1		4	1	2	2	2	2	1	2		2	2	2	1	21.000	True	14	0	0	3	2	2	2	0	0	1	0	2	2	True
KNEES	2	77		3	0			21221	0.691	89	True	True				False	False	1				2		2		1		2		2		1			True	26	2	2	3	3	3	2	2	0	2	1	3	3	False
KNEES	2	73		4	4			21331	0.101	999	False	True				False	False	2				1		2		1		3		3		1			True	4	0	0	0	1	0	1	0	1	0	1	0	0	False
KNEES	1	75		1	0	0.105	11	21221	0.691	72	True	True	11121	0.796	83	True	True	1	9		9	1	9	2	1	1	1	2		2	2	1	1		True	26	1	0	3	2	3	2	1	2	2	4	3	3	False
KNEES	1	57		2	4
KNEES	2	64		3	0			21232	0.088	26	True	True				False	False	2				2		2		1		2		2		2			True	11	0	0	1	2	2	1	1	0	0	0	2	2	False
KNEES	1	71		2	0			99999		999	False	False	11111	1	50	True	True	1	1		2	1	2	9	1	9	1	9		9	1	9	1	22.000	True	26	2	0	4	2	2	2	2	2	2	3	2	3	True
KNEES	2	72		2	2	0.899	0	21331	0.101	80	True	True	11111	1	80	True	True	2	2		2	2	2	2	1	1	1	3		3	1	1	1	30.000	True	16	1	0	4	2	2	2	0	0	1	2	1	1	True
KNEES	2	59		2	0			11121	0.796	90	True	True				False	False	2				2		1		1		1		1		1			True	43	3	4	4	4	4	4	3	2	3	4	4	4	False
KNEES	2	62		3	0
KNEES	2	74		2	0			22231	0.055	45	True	True				False	False	1				1		2		2		2		2		1			True	8	0	0	3	1	0	1	0	0	1	1	0	1	False
KNEES	2	60		10	7			22333	-0.239	30	True	True				False	False	1				1		2		2		3		3		3			True	11	0	0	2	1	4	1	0	0	0	1	1	1	False
KNEES	2	83		4	0
KNEES	2	66		4	0
KNEES	2	82		2	0
KNEES	1	80		11	5	0.000	-5	21231	0.159	55	True	True	21231	0.159	50	True	True	1	1		2	1	1	2	2	1	1	2		2	3	1	1	7.000	True	12	0	0	3	1	2	2	0	1	1	0	1	1	True
KNEES	1	71		4	3	0.841	55	21231	0.159	40	True	True	11111	1	95	True	True	1	1		2	2	2	2	1	1	1	2		2	1	1	1	36.000	True	9	0	0	2	1	0	1	0	1	1	0	1	2	True
KNEES	1	71		2	5
KNEES	1	71		1	2																													14.000	True	29	1	1	4	3	4	2	0	1	2	4	4	3	True
KNEES	1	70		3	7
KNEES	1	65		5	1
KNEES	1	63		3	3			21322	0.293	60	True	True				False	False	1				1		2		1		3		3		2			True	15	1	2	2	2	1	2	0	1	1	1	0	2	False
KNEES	1	56		4	0
KNEES	2	50		2	3	0.636	20	22232	-0.016	30	True	True	21222	0.62	50	True	True	1	1		3	1	1	2	2	2	1	2		2	2	2	2	21.000	True	10	0	0	2	1	0	1	0	1	1	2	1	1	True
KNEES	2	64		5	5			22233	-0.181	23	True	True				False	False	2				1		2		2		2		2		3			True	9	0	0	2	1	2	1	0	0	1	1	0	1	False
KNEES	1	84		12	6			22323	0.024	65	True	True				False	False	2				1		2		2		3		3		3			True	7	1	2	1	0	1	1	0	0	1	0	0	0	False
KNEES	1	73		7	0			22221	0.587	70	True	True				False	False	1				1		2		2		2		2		1			True	20	1	0	2	2	2	1	2	2	2	3	2	1	False
KNEES	1	79		2	4																													32.000	True	14	0	1	4	2	2	1	0	0	1	1	1	1	True
KNEES	1	74		5	4																													11.000	True	31	1	1	4	3	2	2	4	2	2	3	4	3	True
KNEES	1	59		2	0			21222	0.62	40	True	True				False	False	1				2		2		1		2		2		2			True	22	1	1	2	2	4	2	1	1	1	3	2	2	False
KNEES	2	70		3	2			22332	-0.074	50	True	True				False	False	2				1		2		2		3		3		2			True	6	0	1	1	1	1	1	0	0	1	0	0	0	False
KNEES	1	73		2	0	0.309		21221	0.691	74	True	True	11111	1	999	False	True	1	1		2	1	2	2	1	1	1	2		2	1	1	1	21.000	True	27	1	2	3	3	3	2	0	2	2	3	3	3	True
KNEES	1	78		5	0
KNEES	2	82		3	3	0.309	40	21221	0.691	50	True	True	11111	1	90	True	True	1	1		2	1	2	2	1	1	1	2		2	1	1	1	26.000	True	18	2	2	2	1	2	1	2	0	1	2	2	1	True
KNEES	2	62		1	0	1.016	30	22232	-0.016	50	True	True	11111	1	80	True	True	1	2		2	2	2	2	1	2	1	2		2	1	2	1	35.000	True	9	0	0	2	2	0	1	0	1	0	1	1	1	True
KNEES	2	57		3	4																														True	17	1	1	2	2	2	1	1	0	2	1	2	2	False
KNEES	2	57		4	4			21222	0.62	60	True	True				False	False	1				2		2		1		2		2		2			True	17	1	1	2	2	2	1	1	0	2	1	2	2	False
KNEES	2	66		2	4	0.637	90	21231	0.159	10	True	True	11121	0.796	100	True	True	1	1		3	1	2	2	1	1	1	2		2	2	1	1	24.000	True	9	0	0	2	1	0	1	0	1	1	1	1	1	True
KNEES	1	65		5	3			21221	0.691	90	True	True				False	False	1				2		2		1		2		2		1			True	27	1	3	4	3	2	2	0	0	2	3	3	4	False
KNEES	2	76		2	4	0.192	-4	21221	0.691	75	True	True	11211	0.883	71	True	True	1	1		3	1	2	2	1	1	1	2		2	1	1	1	20.000	True	22	2	1	3	2	4	1	0	0	2	2	3	2	True
KNEES	1	76		3	0	0.380	30	21222	0.62	65	True	True	11111	1	95	True	True	1	1		2	2	2	2	1	1	1	2		2	1	2	1	12.000	True	33	1	3	4	2	4	3	2	2	2	4	3	3	True
KNEES	2	66		3	0
KNEES	1	58		2	0
KNEES	2	89		4	4																													20.000	True	13	1	1	1	2	2	1	1	0	1	1	1	1	True
KNEES	1	56		2	0			21223	0.186	34	True	True				False	False	2				1		2		1		2		2		3			True	20	1	1	4	3	2	1	0	1	2	0	3	2	False
KNEES	2	70		4	4	0.532	-10	21231	0.159	40	True	True	21221	0.691	30	True	True	1	1		4	1	2	2	2	1	1	2		2	2	1	1	26.000	True	11	0	0	3	2	2	1	0	0	1	0	1	1	True
KNEES	2	72		4	0	0.240		11221	0.76	90	True	True	11111	1	999	False	True	1	1		2	2	2	1	1	1	1	2		2	1	1	1	21.000	True	26	1	3	4	2	3	2	1	1	1	3	3	2	True
KNEES	2	52		48	3
KNEES	2	72		10	22
KNEES	1	82		1	0
KNEES	2	82		3	0
KNEES	1	74		2	0	0.000	-10	22221	0.587	80	True	True	22221	0.587	70	True	True	1	1		3	1	1	2	2	2	2	2		2	2	1	1	24.000	True	10	0	0	2	1	1	1	0	1	1	1	1	1	True
KNEES	1	60		8	0
KNEES	1	64		2	1
KNEES	1	69		8	4
KNEES	1	75		6	0
KNEES	1	44		3	0
KNEES	1	50		2	0	0.105	-3	21221	0.691	78	True	True	11121	0.796	75	True	True	1	1		2	2	2	2	1	1	1	2		2	2	1	1	23.000	True	18	1	0	4	4	1	1	0	1	1	1	2	2	True
KNEES	1	62		1	5
KNEES	2	76		2	5
KNEES	2	85		8	2
KNEES	1	54		2	0
KNEES	1	73		4	0	0.192	15	21221	0.691	75	True	True	11211	0.883	90	True	True	1	1		2	1	2	2	1	1	1	2		2	1	1	1	21.000	True	24	1	2	2	2	2	2	1	2	2	3	3	2	True
KNEES	1	76		2	1			22221	0.587	90	True	True				False	False	1				1		2		2		2		2		1			True	20	0	0	2	4	2	3	1	1	1	2	2	2	False
KNEES	1	72		2	0																													12.000	True	29	1	3	4	3	3	2	1	2	2	3	3	2	True
KNEES	1	88		3	2	0.636	-10	22231	0.055	60	True	True	21221	0.691	50	True	True	1	1		4	1	1	2	2	2	1	2		2	2	1	1	23.000	True	12	0	1	2	2	2	1	0	0	2	1	0	1	True
KNEES	2	76		2	0																													25.000	True	5	0	0	1	1	0	1	0	0	0	0	1	1	True
KNEES	1	73		3	0	0.309	11	21221	0.691	59	True	True	11111	1	70	True	True	1	1		3	2	2	2	1	1	1	2		2	1	1	1	30.000	True	16	0	2	3	2	2	2	0	0	1	1	2	1	True
KNEES	2	70		2	2	0.176	25	21222	0.62	50	True	True	11121	0.796	75	True	True	1	1		4	2	2	2	1	1	1	2		2	2	2	1	24.000	True	12	1	0	2	2	1	2	0	1	0	1	1	1	True
KNEES	2	69		3	4			22221	0.587	75	True	True				False	False	1				1		2		2		2		2		1			True	21	1	2	2	2	3	2	1	1	2	1	2	2	False
KNEES	2	57		9	6	0.727	20	21232	0.088	80	True	True	12111	0.815	100	True	True	1	1		2	1	2	2	1	1	2	2		2	1	2	1	29.000	True	7	0	0	2	1	1	0	0	0	0	1	1	1	True
KNEES	2	81	16/10/2020	3	6			21221	0.691	70	True	True				False	False	2				1		2		1		2		2		1			True	17	1	1	3	2	2	1	1	0	1	1	2	2	False
KNEES	1	67		3	2			21223	0.186	40	True	True				False	False	1				1		2		1		2		2		3			True	30	3	4	4	4	2	3	0	1	4	0	4	1	False
KNEES	2	79		12	4			21332	0.03	44	True	True				False	False	2				1		2		1		3		3		2			True	18	1	1	4	2	2	1	0	1	1	1	2	2	False
KNEES	1	79		3	5	0.636	20	22231	0.055	40	True	True	21221	0.691	60	True	True	1	1		3	1	1	2	2	2	1	2		2	2	1	1	17.000	True	12	0	1	2	2	2	2	0	0	1	0	1	1	True
KNEES	2	48		3	10			22232	-0.016	50	True	True				False	False	1				1		2		2		2		2		2			True	13	0	0	2	2	0	1	0	0	1	3	2	2	False
KNEES	1	78		2	0																													11.000	True	24	1	2	3	2	4	1	0	2	2	3	2	2	True
KNEES	1	73		2	1
KNEES	2	82		4	14	0.159	10	21221	0.691	80	True	True	21111	0.85	90	True	True	1	1		2	1	2	2	2	1	1	2		2	1	1	1	26.000	True	18	1	2	4	2	1	2	1	1	1	1	1	1	True
KNEES	2	79		4	1			21221	0.691	85	True	True				False	False	2				1		2		1		2		2		1			True	26	1	1	3	3	4	2	1	2	2	3	3	1	False
KNEES	1	58		17	3			21222	0.62	40	True	True				False	False	2				1		2		1		2		2		2			True	26	1	4	4	3	3	2	0	0	2	4	2	1	False
KNEES	1	54		2	0			21221	0.691	75	True	True				False	False	1				2		2		1		2		2		1			True	24	1	2	3	2	3	1	1	1	2	3	2	3	False
KNEES	1	71		2	4
KNEES	2	54		5	0			22231	0.055	25	True	True				False	False	2				1		2		2		2		2		1			True	12	0	0	2	1	4	1	0	0	0	1	2	1	False
KNEES	2	55		3	0			21231	0.159	85	True	True				False	False	2				2		2		1		2		2		1			True	12	0	0	2	1	4	1	0	0	0	1	2	1	False
KNEES	2	48		5	0			21222	0.62	65	True	True				False	False	1				2		2		1		2		2		2			True	17	1	0	4	3	2	2	0	1	1	1	1	1	False
KNEES	2	72		3	7			22333	-0.239	20	True	True				False	False	1				1		2		2		3		3		3			True	7	0	0	2	1	0	1	0	0	1	1	0	1	False
KNEES	2	75		3	3	0.532		21231	0.159	999	False	True	21221	0.691	60	True	True	1	1		4	1	1	2	2	1	1	2		2	2	1	1	22.000	True	9	0	0	1	1	2	1	1	1	1	0	0	1	True
KNEES	1	76		4	0																														True	23	1	2	3	3	2	2	1	1	2	3	2	1	False
KNEES	2	86		3	2		-10	21222	0.62	60	True	True	11219		50	True	False	1	1		3	2	2	2	1	1	1	2		2	1	2	9	15.000	True	18	0	2	4	2	2	2	1	0	1	2	0	2	True
KNEES	1	76		2	14
KNEES	2	72		3	0			23333	-0.349	999	False	True				False	False	1				1		2		3		3		3		3			True	2	0	0	0	1	0	1	0	0	0	0	0	0	False
KNEES	2	81		3	0	1.016	60	22232	-0.016	15	True	True	11111	1	75	True	True	1	1		2	1	2	2	1	2	1	2		2	1	2	1	39.000	True	7	0	0	1	1	2	0	0	0	1	0	1	1	True
KNEES	2	75		6	4
KNEES	2	81		2	4	0.273	30	21121	0.727	50	True	True	11111	1	80	True	True	1	1		3	2	2	2	1	1	1	1		1	1	1	1	4.000	True	39	2	4	4	4	4	4	1	2	3	3	4	4	True
KNEES	1	72		6	3			21331	0.101	95	True	True				False	False	1				2		2		1		3		3		1			True	9	0	1	1	1	1	1	1	0	1	0	1	1	False
KNEES	1	68		2	4			22221	0.587	70	True	True				False	False	1				1		2		2		2		2		1			True	9	1	0	2	2	1	1	0	0	0	1	0	1	False
KNEES	1	81		6	5
KNEES	2	80		3	0	0.922	0	22332	-0.074	90	True	True	11112	0.848	90	True	True	1	1		2	1	2	2	1	2	1	3		3	1	2	2	38.000	True	9	0	1	3	1	0	1	0	1	0	1	0	1	True
KNEES	1	71		4	0			22231	0.055	50	True	True				False	False	1				1		2		2		2		2		1			True	9	0	0	2	1	3	1	0	0	0	0	1	1	False
KNEES	2	86		7	15
KNEES	1	70		9	6
KNEES	1	68		4	4			22231	0.055	80	True	True				False	False	1				2		2		2		2		2		1			True	11	0	0	4	2	1	1	0	1	1	0	0	1	False
KNEES	2	83		16	8			23332	-0.184	20	True	True				False	False	2				1		2		3		3		3		2			True	1	0	0	1	0	0	0	0	0	0	0	0	0	False
KNEES	1	75		2	3	0.069	-1	21221	0.691	80	True	True	11221	0.76	79	True	True	1	1		2	2	2	2	1	1	1	2		2	2	1	1	14.000	True	24	2	1	2	2	3	2	1	1	2	4	2	2	True
KNEES	1	61		2	0
KNEES	2	73		2	2
KNEES	1	74		3	0
KNEES	2	70		4	2
KNEES	1	74		5	1			21221	0.691	65	True	True				False	False	1				2		2		1		2		2		1			True	25	0	1	4	3	3	1	0	1	2	4	3	3	False
KNEES	2	71		2	0
KNEES	1	66		2	0
KNEES	2	79		3	0
KNEES	1	81		7	7			21221	0.691	80	True	True				False	False	2				2		2		1		2		2		1			True	11	0	0	3	1	0	1	0	0	1	1	2	2	False
KNEES	2	78		7	3	0.636	-5	22231	0.055	60	True	True	21221	0.691	55	True	True	2	2		4	1	2	2	2	2	1	2		2	2	1	1	27.000	True	4	0	0	1	1	1	0	1	0	0	0	0	0	True
KNEES	1	56		4	1
KNEES	2	81		6	0			21221	0.691	85	True	True				False	False	1				2		2		1		2		2		1			True	14	0	2	0	2	2	2	1	0	2	0	1	2	False
KNEES	2	62		2	1
KNEES	1	71		2	0			21231	0.159	75	True	True				False	False	1				2		2		1		2		2		1			True	21	0	2	3	3	2	3	1	1	1	1	2	2	False
KNEES	1	84		5	0	0.970	20	21332	0.03	70	True	True	11111	1	90	True	True	1	1		3	1	2	2	1	1	1	3		3	1	2	1	39.000	True	4	0	0	2	1	0	1	0	0	0	0	0	0	True
KNEES	1	73		3	1
KNEES	2	81		3	2
KNEES	1	77		2	2			21221	0.691	85	True	True				False	False	1				2		2		1		2		2		1			True	35	2	2	3	3	4	3	3	3	3	3	3	3	False
KNEES	2	62		4	0	-0.069	3	11121	0.796	77	True	True	21121	0.727	80	True	True	1	1		3	2	2	1	2	1	1	1		1	2	1	1	15.000	True	28	1	2	3	3	3	3	2	1	2	3	3	2	True
KNEES	2	60		4	9			22232	-0.016	41	True	True				False	False	2				1		2		2		2		2		2			True	13	1	0	2	2	2	1	1	1	0	1	1	1	False
KNEES	2	72		2	2	0.413	5	22221	0.587	70	True	True	11111	1	75	True	True	9	1		3	1	2	2	1	2	1	2		2	1	1	1	23.000	True	15	1	0	1	2	2	2	0	0	1	2	2	2	True
KNEES	2	83		5	4
KNEES	1	78		9	5			21121	0.727	80	True	True				False	False	1				1		2		1		1		1		1			True	32	0	2	4	4	4	3	1	1	2	3	4	4	False
KNEES	2	76		2	0	0.309	0	21221	0.691	95	True	True	11111	1	95	True	True	2	2		2	2	2	2	1	1	1	2		2	1	1	1	11.000	True	32	1	2	4	3	3	2	3	2	3	3	4	2	True
KNEES	2	72		1	1			21222	0.62	75	True	True				False	False	1				2		2		1		2		2		2			True	23	1	1	2	2	3	2	2	2	1	3	2	2	False
KNEES	1	83		1	0
KNEES	1	67		4	0
KNEES	2	53		3	0			22221	0.587	999	False	True				False	False	1				1		2		2		2		2		1			True	14	1	1	1	1	1	1	0	0	1	3	2	2	False
KNEES	2	68		3	0	0.945	30	22231	0.055	70	True	True	11111	1	100	True	True	1	1		1	1	2	2	1	2	1	2		2	1	1	1	41.000	True	5	0	0	1	2	0	1	0	0	0	0	0	1	True
KNEES	1	81		2	0
KNEES	2	72		4	0			21222	0.62	75	True	True				False	False	2				2		2		1		2		2		2			True	24	1	1	3	2	2	2	2	2	2	3	2	2	False
KNEES	1	67		4	6	0.461	10	21231	0.159	50	True	True	21222	0.62	60	True	True	1	1		4	2	1	2	2	1	1	2		2	2	1	2	-5.000	True	20	1	1	4	2	3	1	1	1	1	2	2	1	True
KNEES	1	67		3	0
KNEES	2	67		3	4			21232	0.088	50	True	True				False	False	2				1		2		1		2		2		2			True	10	0	0	2	1	2	0	0	0	1	1	2	1	False
KNEES	1	62		2	4	1.074	8	22332	-0.074	62	True	True	11111	1	70	True	True	1	1		3	2	2	2	1	2	1	3		3	1	2	1	29.000	True	8	0	0	1	1	2	1	0	1	0	0	1	1	True
KNEES	2	71		2	1	0.000	-6	21121	0.727	80	True	True	21121	0.727	74	True	True	2	2		3	2	2	2	2	1	1	1		1	2	1	1	15.000	True	25	0	1	4	3	4	2	1	2	2	1	3	2	True
KNEES	1	80		3	2
KNEES	2	70		2	1
KNEES	2	72		4	0
KNEES	1	73		2	0
KNEES	2	71		4	2	0.069	40	21221	0.691	40	True	True	11221	0.76	80	True	True	1	1		3	2	2	2	1	1	1	2		2	2	1	1	26.000	True	12	0	0	3	1	0	1	1	0	2	0	2	2	True
KNEES	1	81		7	0
KNEES	2	66		4	1			21221	0.691	80	True	True				False	False	2				1		2		1		2		2		1			True	19	1	1	4	2	3	1	1	1	2	0	2	1	False
KNEES	2	72		12	1
KNEES	1	74	22/07/2020	3	4			22333	-0.239	50	True	True				False	False	1				1		2		2		3		3		3			True	10	0	0	3	2	0	2	0	0	1	1	0	1	False
KNEES	2	71		3	0
KNEES	2	58		3	0			22232	-0.016	999	False	True				False	False	9				1		2		2		2		2		2			True	16	1	1	1	3	1	2	0	1	1	2	2	1	False
KNEES	1	70		1	0	0.945	13	22231	0.055	87	True	True	11111	1	100	True	True	1	1		1	2	2	2	1	2	1	2		2	1	1	1	32.000	True	16	0	1	3	1	3	1	0	1	1	1	3	1	True
KNEES	2	73		2	0
KNEES	1	44		2	0			11131	0.264	70	True	True				False	False	1				2		1		1		1		1		1			True	34	1	0	4	3	4	4	3	2	2	4	4	3	False
KNEES	1	54		1	1
KNEES	1	43		3	4			22222	0.516	35	True	True				False	False	1				1		2		2		2		2		2			True	20	1	1	2	2	2	2	1	2	2	1	2	2	False
KNEES	2	61		3	5
KNEES	1	72		7	9			11221	0.76	80	True	True				False	False	1				2		1		1		2		2		1			True	17	0	3	2	2	2	1	1	1	2	0	2	1	False
KNEES	2	83		17	0
KNEES	1	73		3	0			21231	0.159	80	True	True				False	False	1				2		2		1		2		2		1			True	18	0	1	3	2	2	2	1	2	1	1	1	2	False
KNEES	1	69		3	0			21221	0.691	999	False	True				False	False	1				1		2		1		2		2		1			True	22	0	2	3	2	3	2	2	1	2	1	2	2	False
KNEES	2	59		3	3	0.230	50	21222	0.62	40	True	True	21111	0.85	90	True	True	1	1		2	1	2	2	2	1	1	2		2	1	2	1	21.000	True	19	0	0	3	3	2	2	2	0	1	2	2	2	True
KNEES	1	68		4	3	0.036	-9	11221	0.76	84	True	True	11121	0.796	75	True	True	2	2		4	2	2	1	1	1	1	2		2	2	1	1	8.000	True	37	2	2	3	4	3	4	3	2	2	4	4	4	True
KNEES	2	77		4	4	0.209	-8	22221	0.587	95	True	True	11121	0.796	87	True	True	1	1		3	2	2	2	1	2	1	2		2	2	1	1	17.000	True	22	1	1	3	2	3	2	2	1	2	2	2	1	True
KNEES	2	68		2	2
KNEES	2	82		4	3			21221	0.691	88	True	True	99999		999	False	False	1	1		3	2	1	2	9	1	9	2		2	9	1	9	7.000	True	25	1	4	4	2	2	2	1	0	2	3	2	2	True
KNEES	1	64		7	4	0.532	46	22231	0.055	11	True	True	22221	0.587	57	True	True	1	1		4	1	1	2	2	2	2	2		2	2	1	1	31.000	True	5	0	0	1	1	0	1	0	0	0	0	1	1	True
KNEES	1	70		2	0	0.945	25	22231	0.055	75	True	True	11111	1	100	True	True	1	1		2	2	2	2	1	2	1	2		2	1	1	1	32.000	True	15	0	0	2	2	2	2	0	1	1	1	2	2	True
KNEES	1	82		9	6			22222	0.516	59	True	True				False	False	1				1		2		2		2		2		2			True	11	0	0	2	1	2	1	0	1	1	1	1	1	False
KNEES	1	74	30/08/2020	2	0	0.413	25	22221	0.587	55	True	True	11111	1	80	True	True	1	1		2	1	2	2	1	2	1	2		2	1	1	1	21.000	True	22	1	0	2	2	2	1	0	2	3	3	3	3	True
KNEES	1	83		2	1			21222	0.62	80	True	True				False	False	1				1		2		1		2		2		2			True	16	1	2	2	2	1	1	0	1	2	1	2	1	False
KNEES	2	71		3	0
KNEES	1	72		3	4			29221		65	True	False				False	False	9				1		2		9		2		2		1			True	20	1	2	4	3	0	2	0	2	1	1	2	2	False
KNEES	2	72		2	0
KNEES	2	87		5	0
KNEES	1	73		5	4
KNEES	2	72		3	0			21221	0.691	90	True	True				False	False	1				2		2		1		2		2		1			True	29	1	2	3	2	3	3	3	2	2	3	3	2	False
KNEES	2	53		5	3			22232	-0.016	30	True	True				False	False	1				1		2		2		2		2		2			True	9	0	0	1	1	2	1	2	0	0	0	0	2	False
KNEES	2	69		2	0
KNEES	2	80		6	0			21231	0.159	70	True	True				False	False	2				1		2		1		2		2		1			True	17	0	2	4	2	3	2	1	0	1	1	0	1	False
KNEES	2	70		1	0			21121	0.727	999	False	True				False	False	1				2		2		1		1		1		1			True	31	1	2	4	3	3	2	1	2	2	4	4	3	False
KNEES	1	77		4	0	0.071	20	21222	0.62	70	True	True	21221	0.691	90	True	True	1	1		2	2	2	2	2	1	1	2		2	2	2	1	9.000	True	30	2	3	2	3	3	3	2	2	2	2	3	3	True
KNEES	2	58		2	0	-0.505	-55	21221	0.691	85	True	True	21223	0.186	30	True	True	1	1		3	2	2	2	2	1	1	2		2	2	1	3	-2.000	True	26	0	2	4	1	4	1	1	2	2	3	3	3	True
KNEES	1	83		5	4			11221	0.76	999	False	True				False	False	1				2		1		1		2		2		1			True	36	2	4	4	4	3	3	1	2	3	3	4	3	False
KNEES	2	67		2	1
KNEES	1	69		3	0			21221	0.691	65	True	True				False	False	1				2		2		1		2		2		1			True	31	1	1	4	4	2	4	1	4	2	2	4	2	False
KNEES	2	69		3	5
KNEES	1	73		3	4			21221	0.691	30	True	True				False	False	1				1		2		1		2		2		1			True	29	1	2	4	2	4	2	2	1	2	4	3	2	False
KNEES	2	70		4	0			22233	-0.181	10	True	True				False	False	1				1		2		2		2		2		3			False	0	0	9	1	9	9	9	9	9	9	9	9	9	False
KNEES	2	53		2	2
KNEES	1	63		2	3
KNEES	1	58		3	0
KNEES	2	69		3	3	0.309	-10	21221	0.691	80	True	True	11111	1	70	True	True	2	2		3	2	2	2	1	1	1	2		2	1	1	1	23.000	True	17	1	0	2	2	2	2	0	1	2	1	2	2	True
KNEES	2	82		4	1	0.069	-2	21221	0.691	90	True	True	11221	0.76	88	True	True	1	1		3	1	2	2	1	1	1	2		2	2	1	1	26.000	True	12	0	0	3	2	3	1	0	0	1	0	1	1	True
KNEES	2	66		3	0
KNEES	2	55		3	4			21332	0.03	35	True	True				False	False	1				2		2		1		3		3		2			True	10	0	0	2	2	2	1	0	0	0	2	0	1	False
KNEES	2	69		3	0	0.945	5	22231	0.055	90	True	True	11111	1	95	True	True	1	1		1	1	2	2	1	2	1	2		2	1	1	1	31.000	True	15	0	1	2	2	2	1	0	1	1	1	2	2	True
KNEES	1	69		2	0	1.016	30	22232	-0.016	50	True	True	11111	1	80	True	True	1	1		3	2	2	2	1	2	1	2		2	1	2	1	33.000	True	8	0	0	1	2	1	1	0	1	0	0	1	1	True
KNEES	2	75		5	1			21231	0.159	90	True	True				False	False	2				1		2		1		2		2		1			True	16	0	0	2	1	4	1	0	0	2	2	2	2	False
KNEES	1	43		2	0			22333	-0.239	73	True	True				False	False	1				2		2		2		3		3		3			True	13	0	0	2	2	2	1	0	1	0	1	2	2	False
KNEES	2	66		3	0			22232	-0.016	35	True	True				False	False	1				2		2		2		2		2		2			True	6	0	0	2	1	0	1	0	0	0	1	0	1	False
KNEES	1	46		2	0			22232	-0.016	40	True	True				False	False	1				1		2		2		2		2		2			True	13	0	0	2	3	2	1	0	0	1	2	1	1	False
KNEES	1	83		16	2
KNEES	2	62		3	0
KNEES	2	64		2	0			11121	0.796	95	True	True				False	False	1				2		1		1		1		1		1			True	27	1	3	2	3	1	3	1	2	2	3	4	2	False
KNEES	1	86		3	19	0.899	3	21331	0.101	82	True	True	11111	1	85	True	True	1	1		3	2	2	2	1	1	1	3		3	1	1	1	30.000	True	13	0	0	2	2	2	1	0	1	1	1	2	1	True
KNEES	2	71		6	6
KNEES	1	71		2	0			21221	0.691	70	True	True				False	False	1				2		2		1		2		2		1			True	22	1	2	3	2	3	1	1	1	2	2	2	2	False
KNEES	1	66		2	4
KNEES	2	69		2	0
KNEES	2	67		2	0
KNEES	1	63		3	0		-11	22231	0.055	50	True	True	22391		39	True	False	1	1		4	1	1	2	2	2	2	2		2	9	1	1	0.000	True	16	1	1	2	2	1	2	0	1	1	2	2	1	True
KNEES	1	81		2	5	0.000	5	21221	0.691	70	True	True	21221	0.691	75	True	True	1	1		4	2	2	2	2	1	1	2		2	2	1	1	3.000	True	27	2	2	2	2	3	2	2	1	2	3	3	3	True
KNEES	1	68		2	0
KNEES	2	97		10	1
KNEES	2	62		8	0	0.000		22232	-0.016	999	False	True	22232	-0.016	25	True	True	2	2		4	1	1	2	2	2	2	2		2	3	2	2	-8.000	True	17	1	1	2	1	2	2	1	1	1	1	2	2	True
KNEES	1	71		8	2	-0.036	10	11121	0.796	75	True	True	11221	0.76	85	True	True	1	1		2	2	2	1	1	1	1	1		1	2	1	1	6.000	True	32	2	2	3	2	4	3	1	2	3	3	4	3	True
KNEES	1	74		4	29
KNEES	1	65		3	1	0.741	3	22231	0.055	75	True	True	11121	0.796	78	True	True	1	1		2	2	2	2	1	2	1	2		2	2	1	1	22.000	True	10	0	0	1	1	1	1	0	0	1	2	2	1	True
KNEES	2	86		3	0
KNEES	2	66		3	1			21231	0.159	999	False	True				False	False	1				2		2		1		2		2		1			True	16	0	1	2	2	2	1	0	1	1	4	1	1	False
KNEES	2	61		11	1	0.584	-5	21231	0.159	85	True	True	21212	0.743	80	True	True	1	1		4	1	1	2	2	1	1	2		2	1	1	2	25.000	True	10	0	0	3	2	2	1	0	0	1	0	0	1	True
KNEES	1	71		2	0
KNEES	1	69		4	1
KNEES	1	71		6	0	0.175	5	22222	0.516	80	True	True	21221	0.691	85	True	True	1	1		2	1	9	2	2	2	1	2		2	2	2	1	16.000	True	13	1	1	1	2	3	1	0	0	1	1	2	0	True
KNEES	2	70		4	4			22333	-0.239	26	True	True				False	False	2				1		2		2		3		3		3			True	4	0	0	1	1	0	1	0	0	0	0	0	1	False
KNEES	2	67		3	0
KNEES	1	70		4	4			22231	0.055	51	True	True				False	False	1				2		2		2		2		2		1			True	13	1	0	2	2	1	1	1	0	1	2	1	1	False
KNEES	2	54		4	1			21221	0.691	65	True	True				False	False	1				2		2		1		2		2		1			True	17	0	0	3	3	1	1	0	1	1	3	2	2	False
KNEES	1	72		4	6
KNEES	2	80		6	0
KNEES	2	57		2	1			21231	0.159	50	True	True				False	False	1				2		2		1		2		2		1			True	18	0	0	4	3	3	1	0	0	1	0	4	2	False
KNEES	1	62		3	0
KNEES	1	63		3	2
KNEES	2	57		3	0			21221	0.691	80	True	True				False	False	1				1		2		1		2		2		1			True	28	2	3	4	3	1	3	2	2	2	2	2	2	False
KNEES	2	77		3	2
KNEES	1	64		4	0
KNEES	2	55		3	1
KNEES	2	62		3	3			22222	0.516	40	True	True				False	False	1				1		2		2		2		2		2			True	21	1	2	3	2	3	2	2	0	1	3	0	2	False
KNEES	1	51		3	3
KNEES	1	68		5	3			21231	0.159	999	False	True				False	False	1				9		2		1		2		2		1			True	8	0	0	2	2	0	1	0	0	1	0	1	1	False
KNEES	1	49		3	0	0.140	12	21222	0.62	60	True	True	11221	0.76	72	True	True	1	1		3	2	2	2	1	1	1	2		2	2	2	1	17.000	True	24	1	1	4	2	2	2	1	1	1	3	4	2	True
KNEES	1	49		3	0																													17.000	True	24	1	1	4	2	2	2	1	1	1	3	4	2	True
KNEES	2	75		2	0	0.273	12	21121	0.727	78	True	True	11111	1	90	True	True	2	2		3	2	2	2	1	1	1	1		1	1	1	1	16.000	True	28	1	2	2	2	3	2	2	2	3	1	4	4	True
KNEES	2	48		6	0																													8.000	True	5	0	0	1	1	1	1	0	0	0	1	0	0	True
KNEES	2	63		1	4			22223	0.082	20	True	True				False	False	2				1		2		2		2		2		3			True	8	0	0	1	1	2	1	0	0	0	2	0	1	False
KNEES	2	71		2	0
KNEES	1	61		2	4	0.309	0	21221	0.691	95	True	True	11111	1	95	True	True	1	1		1	2	2	2	1	1	1	2		2	1	1	1	20.000	True	28	1	4	3	3	2	3	1	1	2	4	3	1	True
KNEES	2	78		2	2	0.532	30	22231	0.055	20	True	True	22221	0.587	50	True	True	2	2		4	1	1	2	2	2	2	2		2	2	1	1	6.000	True	14	0	1	2	2	0	1	1	0	2	1	2	2	True
KNEES	1	43		3	0			21931		50	True	False				False	False	1				9		2		1		9		9		1			True	24	0	1	3	2	3	3	2	1	1	2	3	3	False
KNEES	1	73		2	2			22231	0.055	80	True	True				False	False	1				1		2		2		2		2		1			True	10	0	0	1	1	2	1	0	1	1	1	1	1	False
KNEES	2	67		3	1			22292		999	False	False				False	False	1				1		2		2		2		2		2			False	0	0	9	1	9	2	1	0	0	9	9	9	9	False
KNEES	2	61		1	4																														True	15	0	0	4	2	2	1	1	1	0	1	2	1	False
KNEES	1	78		3	2			22231	0.055	999	False	True				False	False	9				1		2		2		2		2		1			True	16	0	0	2	2	2	2	1	1	1	2	2	1	False
KNEES	1	85		20	7			21221	0.691	999	False	True				False	False	1				1		2		1		2		2		1			True	12	0	1	3	2	0	2	0	0	1	0	2	1	False
KNEES	2	50		2	0			21222	0.62	40	True	True				False	False	1				2		2		1		2		2		2			True	20	0	1	4	3	2	2	2	1	1	1	1	2	False
KNEES	2	69		2	3	0.176	45	21222	0.62	50	True	True	11121	0.796	95	True	True	1	1		2	1	2	2	1	1	1	2		2	2	2	1	25.000	True	14	0	0	4	2	2	2	0	0	2	1	0	1	True
KNEES	2	65		2	17			22233	-0.181	15	True	True				False	False	2				1		2		2		2		2		3			True	11	0	1	2	1	1	1	0	0	1	2	1	1	False
KNEES	2	70		2	0	0.105	-5	21221	0.691	95	True	True	11121	0.796	90	True	True	1	1		2	2	2	2	1	1	1	2		2	2	1	1	9.000	True	30	1	3	4	3	2	3	2	2	3	3	2	2	True
KNEES	1	72		3	2
KNEES	2	73		2	0																													20.000	True	28	1	1	4	2	3	2	2	2	2	3	4	2	True
KNEES	1	63		4	0	0.697	20	22233	-0.181	30	True	True	22222	0.516	50	True	True	1	1		5	1	1	2	2	2	2	2		2	2	3	2	9.000	True	13	0	0	2	2	1	1	0	2	1	1	2	1	True
KNEES	2	65		3	1			21231	0.159	80	True	True				False	False	1				2		2		1		2		2		1			True	23	0	2	4	2	2	2	0	2	2	3	3	1	False
KNEES	1	68		8	1			21221	0.691	85	True	True				False	False	2				9		2		1		2		2		1			True	20	0	0	4	4	1	1	0	1	1	0	4	4	False
KNEES	2	70		2	0																														True	11	0	1	2	2	2	1	1	1	0	0	0	1	False
KNEES	1	71		7	3	0.691	60	21231	0.159	20	True	True	21111	0.85	80	True	True	1	1		3	1	2	2	2	1	1	2		2	1	1	1	28.000	True	13	0	1	2	2	0	2	0	1	1	2	1	1	True
KNEES	1	93		6	5			21221	0.691	78	True	True				False	False	1				1		2		1		2		2		1			True	18	0	2	2	1	0	3	2	1	2	2	2	1	False
KNEES	2	73		2	9			21231	0.159	70	True	True				False	False	1				1		2		1		2		2		1			True	14	1	1	4	2	2	1	0	0	1	0	1	1	False
KNEES	1	67		3	1
KNEES	1	67		2	0	0.912		21232	0.088	999	False	True	11111	1	75	True	True	1	1		3	2	2	2	1	1	1	2		2	1	2	1		True	21	0	1	3	2	2	1	0	2	2	3	2	3	False
KNEES	1	68		4	0			21221	0.691	75	True	True				False	False	1				2		2		1		2		2		1			True	21	0	1	3	2	2	1	0	2	2	3	2	3	False
KNEES	1	61		3	0
KNEES	2	91		7	13		34	22333	-0.239	9	True	True	21921		43	True	False	4	9		9	1	1	2	2	2	1	3		3	2	3	1		True	2	0	0	1	1	0	0	0	0	0	0	0	0	False
KNEES	2	75		2	0	0.380	26	21222	0.62	55	True	True	11111	1	81	True	True	1	1		2	1	2	2	1	1	1	2		2	1	2	1	23.000	True	25	1	1	4	2	3	3	1	1	2	3	2	2	True
KNEES	2	64		3	4			21231	0.159	70	True	True				False	False	1				1		2		1		2		2		1			True	12	0	0	4	2	3	0	0	0	1	0	1	1	False
KNEES	1	85		2	0			22222	0.516	80	True	True				False	False	2				2		2		2		2		2		2			True	29	1	2	3	2	3	2	2	2	2	4	3	3	False
KNEES	2	53		5	1
KNEES	1	67		2	2
KNEES	1	73		7	0
KNEES	2	82		6	1			21221	0.691	999	False	True				False	False	1				2		2		1		2		2		1			True	6	1	0	1	1	0	1	0	0	0	0	1	1	False
KNEES	1	77		4	0			21321	0.364	75	True	True				False	False	1				1		2		1		3		3		1			True	17	1	2	1	3	2	2	0	1	1	1	2	1	False
KNEES	2	85		5	1			21231	0.159	65	True	True				False	False	1				1		2		1		2		2		1			True	10	0	0	3	2	0	1	1	0	1	0	1	1	False
KNEES	2	69		6	0			22332	-0.074	90	True	True				False	False	2				9		2		2		3		3		2			True	6	0	0	1	1	1	1	0	0	0	0	1	1	False
KNEES	2	74		4	1
KNEES	2	78		9	5			21232	0.088	50	True	True				False	False	1				1		2		1		2		2		2			True	15	0	2	4	1	2	1	0	0	1	2	1	1	False
KNEES	2	65		3	1
HIPS	1	67		2	0			22333	-0.239	30	True	True				False	False	9				1		2		2		3		3		3			True	9	0	1	1	2	1	2	0	0	0	1	1	0	False
HIPS	2	59		3	4			22333	-0.239	15	True	True				False	False	2				1		2		2		3		3		3			True	6	0	0	0	1	1	2	1	0	0	0	1	0	False
HIPS	2	78		26	4
HIPS	1	65		1	7
HIPS	1	75		4	1			12221	0.656	60	True	True				False	False	1				2		1		2		2		2		1			True	12	0	1	0	1	1	0	1	2	1	2	1	2	False
HIPS	2	87		60	8
HIPS	1	72	09/04/2020	30	10
HIPS	1	73		4	3
HIPS	1	77		1	6
HIPS	1	82		138	1
HIPS	1	65		3	2			21221	0.691	80	True	True				False	False	1				1		2		1		2		2		1			True	25	1	2	1	2	2	3	3	3	2	3	2	1	False
HIPS	2	74		2	7			22222	0.516	50	True	True				False	False	1				1		2		2		2		2		2			True	23	1	2	1	3	3	2	1	3	1	2	2	2	False
HIPS	1	66		2	1	0.140		22223	0.082	40	True	True	21123	0.222	999	False	True	1	1		3	1	2	2	2	2	1	2	1	2	2	3	3	16.000	True	11	0	1	2	1	1	0	0	2	0	1	2	1	True
HIPS	2	84		9	19			22331	-0.003	30	True	True				False	False	2				1		2		2		3		3		1			True	5	0	1	0	1	1	0	0	1	0	0	1	0	False
HIPS	2	65		3	9																													37.000	True	6	0	0	0	1	1	1	1	0	0	1	1	0	True
HIPS	1	54		1	0			21221	0.691	90	True	True				False	False	9				2		2		1		2		2		1			True	19	0	0	2	3	2	1	3	2	0	3	2	1	False
HIPS	2	70		2	0
HIPS	2	68		2	1	0.413	8	22221	0.587	90	True	True	11111	1.000	98	True	True	1	1		1	2	2	2	1	2	1	2	1	2	1	1	1	23.000	True	25	1	2	1	2	2	2	3	4	2	2	2	2	True
HIPS	2	50		2	0
HIPS	2	71		5	0		21	22222	0.516	30	True	True	22229		51	True	False	1	1		4	1	9	2	2	2	2	2	2	2	2	2	9	5.000	True	14	1	1	1	2	2	2	0	1	0	2	1	1	True
HIPS	2	73		8	6			22232	-0.016	40	True	True				False	False	1				1		2		2		2		3		2			True	11	0	1	1	2	1	0	2	0	0	1	2	1	False
HIPS	2	71		4	0			21232	0.088	66	True	True				False	False	1				1		2		1		2		3		2			True	13	0	0	0	3	1	1	0	2	1	2	2	1	False
HIPS	2	65		2	4			22292		39	True	False				False	False	2				1		2		2		2		9		2			True	13	1	2	0	2	2	0	2	2	0	0	2	0	False
HIPS	2	86		7	6			22222	0.516	60	True	True				False	False	2				1		2		2		2		2		2			True	22	1	3	2	3	2	2	0	3	1	1	2	2	False
HIPS	2	73		1	6			22391		80	True	False				False	False	2				1		2		2		3		9		1			True	10	1	1	0	2	1	2	0	0	1	0	2	0	False
HIPS	1	67		8	28
HIPS	1	67		8	28
HIPS	1	73		3	1	0.691	43	21231	0.159	30	True	True	21111	0.850	73	True	True	1	1		3	1	1	2	2	1	1	2	1	3	1	1	1	37.000	True	11	0	0	1	4	2	0	0	0	1	1	1	1	True
HIPS	1	53		2	0			22332	-0.074	15	True	True				False	False	1				1		2		2		3		3		2			True	11	0	0	0	2	2	1	1	3	0	1	1	0	False
HIPS	1	68		2	7			22333	-0.239	90	True	True				False	False	1				1		2		2		3		3		3			True	4	0	0	0	1	1	0	0	1	0	0	1	0	False
HIPS	2	71		5	1			99999		999	False	False				False	False	2				2		9		9		9		9		9			True	23	1	2	1	3	2	1	3	3	1	2	2	2	False
HIPS	2	84		3	8
HIPS	2	71		5	0
HIPS	2	70		2	4			21222	0.62	50	True	True				False	False	2				1		2		1		2		2		2			True	17	1	0	0	2	2	3	2	2	1	2	1	1	False
HIPS	2	61		2	4	0.713		22331	-0.003	999	False	True	22211	0.710	75	True	True	1	1		3	1	1	2	2	2	2	3	2	3	1	1	1		True	10	0	2	0	2	1	0	0	1	0	2	2	0	False
HIPS	2	61		2	4			22231	0.055	49	True	True				False	False	1				9		2		2		2		3		1			True	10	0	2	0	2	1	0	0	1	0	2	2	0	False
HIPS	2	78		1	0	0.601	-10	21231	0.159	80	True	True	11221	0.760	70	True	True	2	2		3	1	2	2	1	1	1	2	2	3	2	1	1	17.000	True	22	0	1	1	3	2	3	4	2	0	3	2	1	True
HIPS	2	58		1	0
HIPS	2	79		3	0			22221	0.587	60	True	True				False	False	2				1		2		2		2		2		1			True	24	1	2	0	2	2	2	3	3	3	3	1	2	False
HIPS	2	41		4	0			22233	-0.181	10	True	True				False	False	4				1		2		2		2		3		3			True	11	1	0	0	1	2	2	0	2	0	1	2	0	False
HIPS	2	75		3	4		7	21992		70	True	False	11111	1.000	77	True	True	1	1		3	2	2	2	1	1	1	9	1	9	1	2	1	24.000	True	21	1	2	1	3	2	3	2	1	1	2	2	1	True
HIPS	1	44		1	0			22233	-0.181	20	True	True				False	False	2				9		2		2		2		3		3			True	8	0	0	0	1	1	1	1	2	0	1	1	0	False
HIPS	2	66		4	0			22333	-0.239	999	False	True				False	False	9				1		2		2		3		3		3			True	3	0	0	0	1	1	0	0	0	0	0	1	0	False
HIPS	2	52		2	0	0.945	20	22231	0.055	70	True	True	11111	1.000	90	True	True	1	1		2	1	2	2	1	2	1	2	1	3	1	1	1	36.000	True	12	0	0	1	2	2	1	2	1	0	1	1	1	True
HIPS	1	73		2	0			22232	-0.016	50	True	True				False	False	1				1		2		2		2		3		2			True	7	0	0	0	2	1	0	0	2	0	1	1	0	False
HIPS	2	80		6	4			21322	0.293	80	True	True				False	False	2				1		2		1		3		2		2			True	27	1	1	1	3	3	3	3	4	1	2	3	2	False
HIPS	1	62		3	0	0.240	0	11221	0.76	80	True	True	11111	1.000	80	True	True	1	1		2	2	2	1	1	1	1	2	1	2	1	1	1	13.000	True	35	1	4	1	4	4	3	4	4	0	3	4	3	True
HIPS	2	53		2	0			21231	0.159	75	True	True				False	False	1				2		2		1		2		3		1			True	14	0	0	0	3	2	2	2	2	0	1	1	1	False
HIPS	2	86		6	3			22232	-0.016	30	True	True				False	False	1				1		2		2		2		3		2			True	7	0	0	0	2	1	1	0	0	0	1	1	1	False
HIPS	2	77	06/10/2019	18	19
HIPS	2	53		2	0			21221	0.691	70	True	True				False	False	1				2		2		1		2		2		1			True	22	1	2	0	3	2	4	2	3	0	2	2	1	False
HIPS	2	82		7	14			21332	0.03	30	True	True	99999		999	False	False	2	2		3	1	2	2	9	1	9	3	9	3	9	2	9	31.000	True	14	0	1	0	2	2	2	2	2	1	0	1	1	True
HIPS	2	36		24	0
HIPS	2	80		7	0																													20.000	True	12	0	1	0	2	1	1	2	2	0	1	2	0	True
HIPS	2	78		1	4			11221	0.76	60	True	True				False	False	1				2		1		1		2		2		1			True	34	1	2	4	3	3	4	3	3	3	3	2	3	False
HIPS	2	66		2	0			21221	0.691	60	True	True				False	False	1				1		2		1		2		2		1			True	22	0	2	1	3	1	2	2	3	3	2	2	1	False
HIPS	1	36		3	0
HIPS	2	70		7	2			22231	0.055	75	True	True				False	False	2				1		2		2		2		3		1			True	13	0	0	4	2	1	1	1	1	0	1	1	1	False
HIPS	2	66		3	0	0.204	13	11121	0.796	80	True	True	11111	1.000	93	True	True	1	1		2	2	2	1	1	1	1	1	1	2	1	1	1	15.000	True	29	0	2	0	4	2	4	4	3	2	3	2	3	True
HIPS	2	72		27	8			23321	0.15	70	True	True				False	False	2				1		2		3		3		2		1			False	0	0	3	2	9	9	9	0	4	1	0	9	0	False
HIPS	2	42		8	4
HIPS	1	42		8	3			22231	0.055	80	True	True				False	False	1				1		2		2		2		3		1			True	16	4	1	0	4	1	2	0	2	0	1	1	0	False
HIPS	2	65		7	0			21232	0.088	40	True	True				False	False	1				1		2		1		2		3		2			True	13	0	1	1	2	2	0	1	3	0	1	1	1	False
HIPS	2	68		13	4
HIPS	2	39		2	0			22222	0.516	39	True	True				False	False	1				2		2		2		2		2		2			True	18	1	1	0	2	2	2	2	2	0	3	2	1	False
HIPS	2	64		1	3
HIPS	1	73		1	4
HIPS	1	65		2	0			22231	0.055	90	True	True				False	False	1				2		2		2		2		3		1			True	11	0	1	0	1	1	1	2	2	0	1	1	1	False
HIPS	2	87	14/12/2020	3	17
HIPS	1	77		7	0			22232	-0.016	35	True	True				False	False	1				1		2		2		2		3		2			True	11	0	0	0	2	1	1	1	2	1	1	1	1	False
HIPS	1	80		2	0			22231	0.055	999	False	True				False	False	1				9		2		2		2		3		1			True	6	0	1	0	1	1	0	0	1	0	1	1	0	False
HIPS	2	78		2	0			11221	0.76	85	True	True				False	False	1				2		1		1		2		2		1			True	24	1	2	2	3	1	1	2	3	3	2	3	1	False
HIPS	2	83		14	4
HIPS	2	73		2	0			22231	0.055	70	True	True				False	False	1				2		2		2		2		3		1			True	5	0	0	0	1	1	1	1	0	0	1	0	0	False
HIPS	2	75		2	2			22222	0.516	75	True	True				False	False	2				2		2		2		2		2		2			True	18	1	1	1	2	2	2	2	3	0	3	1	0	False
HIPS	2	79		4	7	0.655	15	21231	0.159	70	True	True	21211	0.814	85	True	True	2	2		4	1	2	2	2	1	1	2	2	3	1	1	1	32.000	True	11	0	2	0	3	1	2	0	0	0	1	1	1	True
HIPS	2	69		3	0			22999		999	False	False				False	False	1				1		2		2		9		9		9			True	12	0	1	1	1	1	1	1	2	1	1	1	1	False
HIPS	2	63		4	0
HIPS	2	37		3	4
HIPS	2	80		4	2			21232	0.088	80	True	True				False	False	1				1		2		1		2		3		2			True	13	0	1	0	2	2	1	1	2	1	1	1	1	False
HIPS	2	38		4	0			22221	0.587	75	True	True				False	False	1				2		2		2		2		2		1			True	18	1	2	1	1	2	0	3	3	0	2	2	1	False
HIPS	1	77		7	0
HIPS	2	55		3	2			22333	-0.239	75	True	True				False	False	2				1		2		2		3		3		3			True	7	0	0	0	1	2	0	0	2	0	1	1	0	False
HIPS	2	71		2	3
HIPS	2	71		2	4	0.309	15	21221	0.691	70	True	True	11111	1.000	85	True	True	1	1		3	2	2	2	1	1	1	2	1	2	1	1	1	23.000	True	23	1	3	1	3	2	1	3	2	1	2	2	2	True
HIPS	2	66		3	2			21221	0.691	40	True	True				False	False	1				2		2		1		2		2		1			True	27	1	2	2	4	2	2	4	3	1	2	2	2	False
HIPS	2	71		6	4
HIPS	2	34		1	0			22232	-0.016	15	True	True				False	False	1				1		2		2		2		3		2			True	9	0	1	3	1	1	0	0	0	0	1	1	1	False
HIPS	2	71		9	5
HIPS	1	59		4	4
HIPS	2	87	27/08/2019	78	28
HIPS	1	55		3	3
HIPS	2	85		2	0	0.636	-30	22231	0.055	85	True	True	21221	0.691	55	True	True	1	1		3	1	1	2	2	2	1	2	2	3	2	1	1	20.000	True	16	0	1	1	2	1	2	2	3	0	2	1	1	True
HIPS	2	69		5	0
HIPS	2	52		3	4			23233	-0.291	40	True	True				False	False	1				1		2		3		2		3		3			True	5	0	0	0	1	1	1	0	0	0	1	1	0	False
HIPS	2	69		2	1			22231	0.055	35	True	True				False	False	1				2		2		2		2		3		1			True	5	0	0	0	1	1	0	1	0	0	1	1	0	False
HIPS	2	66		1	0			21233	-0.077	60	True	True				False	False	1				1		2		1		2		3		3			True	7	0	0	0	2	1	1	0	1	0	1	1	0	False
HIPS	1	69		1	0			21231	0.159	90	True	True				False	False	2				1		2		1		2		3		1			True	12	0	0	0	1	1	1	3	2	0	1	2	1	False
HIPS	1	66		2	3																													18.000	True	17	0	0	1	2	2	2	3	2	0	2	1	2	True
HIPS	1	71		2	4			21221	0.691	50	True	True				False	False	1				2		2		1		2		2		1			True	26	1	2	3	3	2	2	2	3	2	2	3	1	False
HIPS	2	69		4	0			21221	0.691	75	True	True				False	False	1				2		2		1		2		2		1			True	23	1	0	2	3	2	2	3	3	1	3	1	2	False
HIPS	2	60		2	4
HIPS	2	60		3	0
HIPS	2	64		2	6			22332	-0.074	70	True	True				False	False	9				1		2		2		3		3		2			True	7	1	0	0	1	1	3	0	0	0	0	1	0	False
HIPS	1	60		1	1			22232	-0.016	40	True	True				False	False	1				1		2		2		2		3		2			True	15	0	1	0	2	2	1	2	2	1	2	2	0	False
HIPS	2	74		8	4
HIPS	1	72		2	0
HIPS	2	67		2	3	0.759	-20	22231	0.055	80	True	True	21211	0.814	60	True	True	1	1		3	1	1	2	2	2	1	2	2	3	1	1	1		True	16	0	1	1	1	2	2	0	2	2	2	2	1	False
HIPS	2	68		3	3			22231	0.055	80	True	True				False	False	1				1		2		2		2		3		1			True	16	0	1	1	1	2	2	0	2	2	2	2	1	False
HIPS	2	69		14	2																													18.000	True	8	0	0	0	2	2	2	1	0	0	0	0	1	True
HIPS	1	82		4	0	-0.398	-15	22221	0.587	50	True	True	22322	0.189	35	True	True	1	1		4	9	1	2	2	2	2	2	3	2	2	1	2	-1.000	True	15	1	1	1	2	2	2	0	1	0	2	2	1	True
HIPS	1	73		2	0
HIPS	1	55		2	0			99999		999	False	False				False	False	1				2		9		9		9		9		9			True	25	2	0	1	3	3	3	3	2	1	3	3	1	False
HIPS	2	77		1	4			22232	-0.016	999	False	True				False	False	1				9		2		2		2		3		2			True	24	1	2	2	4	2	3	3	1	0	3	1	2	False
HIPS	2	77		13	3
HIPS	2	66		2	0			22332	-0.074	999	False	True				False	False	2				2		2		2		3		3		2			True	11	0	1	1	2	1	1	1	1	1	1	0	1	False
HIPS	2	69		7	0
HIPS	2	70		6	2			21231	0.159	70	True	True				False	False	1				2		2		1		2		3		1			True	15	0	1	0	1	2	1	2	3	1	2	1	1	False
HIPS	2	81		2	2
HIPS	2	80		4	0
HIPS	1	74		13	2
HIPS	2	80		7	4
HIPS	1	77		2	4			11111	1	70	True	True				False	False	1				2		1		1		1		1		1			True	40	2	4	4	4	4	4	4	0	3	4	3	4	False
HIPS	2	58		2	0			22221	0.587	54	True	True				False	False	1				1		2		2		2		2		1			True	21	1	2	1	2	2	2	2	2	2	2	2	1	False
HIPS	2	56		2	4			22231	0.055	98	True	True				False	False	1				2		2		2		2		3		1			True	13	4	2	0	3	1	1	0	0	0	1	1	0	False
HIPS	2	70		2	10	0.705	26	22232	-0.016	44	True	True	11222	0.689	70	True	True	1	1		3	1	2	2	1	2	1	2	2	3	2	2	2	38.000	True	10	0	0	0	2	1	1	0	2	1	1	1	1	True
HIPS	1	76		8	3			22332	-0.074	50	True	True				False	False	2				1		2		2		3		3		2			True	7	0	0	0	1	1	1	1	0	0	1	1	1	False
HIPS	2	59		2	2			22232	-0.016	50	True	True				False	False	2				2		2		2		2		3		2			True	14	0	2	0	2	1	1	2	3	0	1	1	1	False
HIPS	2	53		3	2			22232	-0.016	40	True	True				False	False	2				2		2		2		2		3		2			True	8	0	2	1	1	1	0	1	0	0	1	1	0	False
HIPS	1	72		3	4
HIPS	2	73		2	9	0.309	0	21221	0.691	95	True	True	11111	1.000	95	True	True	1	1		1	1	1	2	1	1	1	2	1	2	1	1	1	26.000	True	22	1	4	1	4	2	2	1	2	1	2	2	0	True
HIPS	2	81		3	3			21321	0.364	75	True	True				False	False	1				2		2		1		3		2		1			True	23	1	4	4	4	2	1	0	3	0	1	1	2	False
HIPS	1	57		1	0
HIPS	2	84		3	3			21232	0.088	70	True	True				False	False	2				2		2		1		2		3		2			True	10	0	0	0	2	2	2	0	3	0	0	1	0	False
HIPS	2	56		9	3
HIPS	2	56		9	3
HIPS	1	55		4	1			21231	0.159	65	True	True				False	False	1				1		2		1		2		3		1			True	30	0	2	2	4	2	3	4	4	0	4	3	2	False
HIPS	1	70		3	7
HIPS	2	80		7	0
HIPS	1	48		2	0
HIPS	2	56		9	4	0.864	0	22232	-0.016	50	True	True	11112	0.848	50	True	True	2	2		4	1	2	2	1	2	1	2	1	3	1	2	2	30.000	True	14	0	1	0	2	1	1	2	1	1	2	2	1	True
HIPS	1	84		6	4	0.817	30	22332	-0.074	50	True	True	21212	0.743	80	True	True	1	1		3	1	1	2	2	2	1	3	2	3	1	2	2	37.000	True	3	0	0	0	1	1	1	0	0	0	0	0	0	True
HIPS	2	78		9	1			21222	0.62	50	True	True				False	False	2				1		2		1		2		2		2			True	27	0	4	4	4	2	1	2	3	0	2	3	2	False
HIPS	1	71		11	3			21221	0.691	25	True	True				False	False	2				1		2		1		2		2		1			True	9	0	1	0	1	1	1	0	1	1	1	1	1	False
HIPS	1	76		3	3			22292		50	True	False				False	False	9				1		2		2		2		9		2			True	12	0	1	1	1	1	1	1	1	1	2	1	1	False
HIPS	2	71		2	4																													21.000	True	6	0	0	0	1	1	1	0	0	0	1	1	1	True
HIPS	2	72		2	1			22222	0.516	50	True	True				False	False	1				2		2		2		2		2		2			True	10	0	2	1	0	1	0	1	2	0	1	1	1	False
HIPS	1	76		3	0	0.601	-10	21232	0.088	70	True	True	11222	0.689	60	True	True	1	1		3	2	2	2	1	1	1	2	2	3	2	2	2	4.000	True	27	1	2	1	4	2	2	4	2	2	3	2	2	True
HIPS	2	89		3	1			99999		999	False	False	21221	0.691	999	False	True	2	2		4	1	1	9	2	9	1	9	2	9	2	9	1	13.000	True	19	1	2	1	2	2	2	1	3	0	1	3	1	True
HIPS	2	70		2	1			22231	0.055	80	True	True				False	False	1				1		2		2		2		3		1			True	12	0	2	1	2	2	2	0	0	0	1	1	1	False
HIPS	1	64		1	1			22312	0.312	60	True	True				False	False	1				1		2		2		3		1		2			True	7	0	0	0	1	1	1	1	1	0	1	1	0	False
HIPS	1	64		1	1																														True	7	0	0	0	1	1	1	1	1	0	1	1	0	False
HIPS	1	72		5	5			22232	-0.016	90	True	True				False	False	1				1		2		2		2		3		2			True	6	0	0	0	1	2	0	1	0	0	1	1	0	False
HIPS	1	77		4	8			22232	-0.016	999	False	True				False	False	9				1		2		2		2		3		2			True	20	0	1	2	4	2	2	2	0	0	2	3	2	False
HIPS	1	58		1	3			12233	-0.112	999	False	True				False	False	1				1		1		2		2		3		3			True	17	0	0	0	1	1	3	3	4	1	1	2	1	False
HIPS	2	65		4	0																													37.000	True	7	0	1	0	1	1	1	0	0	0	1	1	1	True
HIPS	1	72		4	4	0.380	33	21222	0.62	50	True	True	11111	1.000	83	True	True	1	1		2	1	2	2	1	1	1	2	1	2	1	2	1	10.000	True	35	1	2	3	4	3	3	3	4	3	3	3	3	True
HIPS	1	43		4	0	0.209	5	22221	0.587	70	True	True	11121	0.796	75	True	True	1	1		2	2	2	2	1	2	1	2	1	2	2	1	1	24.000	True	20	1	1	1	2	2	2	2	3	1	2	2	1	True
HIPS	2	69		2	3
HIPS	1	51		2	0	-0.071	0	21221	0.691	50	True	True	21222	0.620	50	True	True	1	1		4	1	1	2	2	1	1	2	2	2	2	1	2	-2.000	True	33	4	4	2	4	2	3	3	0	4	2	3	2	True
HIPS	1	61		2	1			22231	0.055	30	True	True				False	False	1				1		2		2		2		3		1			True	14	0	1	1	1	1	2	2	2	0	2	1	1	False
HIPS	1	63	29/12/2020	3	0
HIPS	2	68		9	0			21231	0.159	50	True	True				False	False	2				9		2		1		2		3		1			True	9	0	1	0	2	2	0	1	1	0	0	1	1	False
HIPS	1	84		3	1			21222	0.62	90	True	True				False	False	1				2		2		1		2		2		2			True	23	1	2	3	3	1	2	2	2	1	2	2	2	False
HIPS	2	56		2	0
HIPS	2	55	29/12/2019	8	14
HIPS	2	55	29/12/2019	8	14
HIPS	2	59		2	0
HIPS	2	64		3	0			21221	0.691	50	True	True				False	False	1				2		2		1		2		2		1			True	23	1	2	1	3	2	2	3	2	1	2	2	2	False
HIPS	2	82		4	13	0.104	20	22221	0.587	50	True	True	21221	0.691	70	True	True	2	9		4	1	1	2	2	2	1	2	2	2	2	1	1	20.000	True	17	0	3	1	3	2	2	0	2	0	1	2	1	True
HIPS	2	75		4	1			22232	-0.016	60	True	True				False	False	2				1		2		2		2		3		2			True	4	0	0	0	2	1	0	1	0	0	0	0	0	False
HIPS	2	65		2	0
HIPS	2	55		2	1			22221	0.587	60	True	True				False	False	1				1		2		2		2		2		1			True	22	1	2	0	3	2	1	3	3	0	3	2	2	False
HIPS	1	68		2	1			11221	0.76	80	True	True				False	False	1				2		1		1		2		2		1			True	31	1	1	2	3	3	3	3	3	2	4	3	3	False
HIPS	1	56		1	0			21221	0.691	50	True	True				False	False	1				2		2		1		2		2		1			True	23	1	1	1	2	2	2	3	4	1	2	3	1	False
HIPS	2	78		9	1
HIPS	2	66		2	4			21221	0.691	65	True	True				False	False	1				2		2		1		2		2		1			True	30	1	2	2	2	3	1	3	3	4	3	3	3	False
HIPS	2	57		5	0			22233	-0.181	90	True	True				False	False	4				1		2		2		2		3		3			True	10	0	2	0	1	1	1	0	1	1	1	1	1	False
HIPS	2	60		2	1			22332	-0.074	15	True	True				False	False	1				1		2		2		3		3		2			True	4	0	0	0	1	1	1	0	0	0	1	0	0	False
HIPS	1	80		3	0			22231	0.055	60	True	True				False	False	1				2		2		2		2		3		1			True	13	0	0	2	2	1	2	1	2	0	2	1	0	False
HIPS	2	29		3	4
HIPS	2	50		5	1
HIPS	2	85		12	1		40	92332		20	True	False	22322	0.189	60	True	True	2	2		5	1	1	9	2	2	2	3	3	3	2	2	2	17.000	True	0	0	0	0	0	0	0	0	0	0	0	0	0	True
HIPS	1	83		1	0	0.484	34	22222	0.516	53	True	True	11111	1.000	87	True	True	1	1		2	1	2	2	1	2	1	2	1	2	1	2	1	27.000	True	21	1	2	2	2	2	2	1	2	1	2	2	2	True
HIPS	2	75		5	1			22331	-0.003	62	True	True				False	False	2				1		2		2		3		3		1			True	5	1	0	0	1	1	0	0	0	0	1	1	0	False
HIPS	2	69		3	0			21222	0.62	999	False	True				False	False	2				1		2		1		2		2		2			True	20	1	2	0	2	2	2	3	2	0	2	3	1	False
HIPS	2	80		34	6			22332	-0.074	999	False	True				False	False	1				9		2		2		3		3		2			True	2	0	0	0	1	0	0	0	0	0	0	1	0	False
[truncated: 410 more rows]
[truncated: 15 more columns]
